# Supplementary material for: Discovery of urinary biosignatures for tuberculosis and nontuberculous mycobacteria classification using metabolomics and machine learning
Source: Sci Rep. 2024 Jul 3;14:15312. doi: 10.1038/s41598-024-66113-x (PMC11222504; doi:10.1038/s41598-024-66113-x)
Supplement: Supplementary file 1 — Supplementary Information 1. [file 41598_2024_66113_MOESM1_ESM.xlsx]

## Sheet: Data_Note
Data Note
Two shared datasets were normalized and log transformed.
The first column of each shared datasets contains the information about the <retention time>__<ion mass>__<(putative) compounds>.
It should be noted that the ID with "w/o MS2" was automatically assigned by MS-DIAL and should be better treated as "Unknown".
There are a total of 2 shared datasets: - Metabolomics positive ion mode data - Metabolomics negative ion mode data

## Sheet: POS_Normed_Logged
#ID	16_K-333	18_K-347	21_K-327	25_K-343	32_K-340	33_K-372	39_K-304	41_K-321	49_K-324	50_K-305	52_K-481	53_K-329	55_K-342	58_K-459	65_K-472	77_K-359	78_K-351	79_K-458	82_K-375	17_K-360	19_K-313	22_K-361	23_K-352	24_K-323	28_K-477	30_K-478	31_K-326	34_K-298	35_K-294	36_K-311	38_K-337	40_K-354	42_K-297	43_K-295	44_K-457	45_K-482	47_K-308	54_K-299	56_K-302	57_K-365	60_K-470	61_K-480	64_K-461	69_K-306	71_K-303	72_K-369	73_K-370	74_K-301	75_K-331
#Label	NTM	NTM	NTM	NTM	NTM	NTM	NTM	NTM	NTM	NTM	NTM	NTM	NTM	NTM	NTM	NTM	NTM	NTM	NTM	TB	TB	TB	TB	TB	TB	TB	TB	TB	TB	TB	TB	TB	TB	TB	TB	TB	TB	TB	TB	TB	TB	TB	TB	TB	TB	TB	TB	TB	TB
2.311__50.01422__Unknown	0.975902	-0.257722	0.417172	1.00945	1.2861	0.731713	0.692337	1.00488	0.129131	1.21396	0.571154	0.520081	0.948219	0.501185	0.834445	0.548802	1.37281	0.70048	1.22395	0.168252	-0.147257	0.587759	0.908822	0.865052	0.242907	0.472817	0.456968	1.10199	1.47756	0.836247	0.476492	1.02749	0.444158	0.781482	0.0881923	0.585098	0.408225	0.75856	0.487667	0.829754	0.678506	0.60973	0.300418	0.686747	0.996087	0.907118	0.452696	-0.0308997	0.378144
0.411__55.97411__Unknown	0.506816	0.296355	0.51001	0.50716	0.0102203	0.38963	0.256971	0.444158	0.475148	0.571421	0.252318	0.022274	0.531867	-0.0333569	0.365355	0.0559027	0.436835	0.342046	0.474945	0.244595	0.298184	0.317118	0.31879	0.261753	0.257483	0.255191	0.41694	0.41302	0.172955	0.225653	0.373539	0.454922	0.339782	0.0231685	0.596044	0.0244608	0.403097	0.130507	0.69254	0.387604	0.379332	0.404817	0.353993	0.372937	-0.0530268	0.386505	0.410771	0.433477	0.413247
0.513__58.06351__Unknown	1.49887	1.50713	1.15363	2.65274	1.60849	1.83079	1.44665	1.35911	1.74768	1.68111	1.83498	1.64518	2.0274	1.80198	1.43421	2.13123	1.68817	1.85188	1.16453	1.26696	0.849947	1.29214	2.04032	1.31006	0.38963	1.3975	1.47756	1.5974	1.84715	2.65274	1.73099	1.68492	1.09547	2.13843	1.8686	1.24643	1.61424	1.30449	2.45523	1.60849	1.37281	1.52865	1.57276	1.26858	1.288	1.41808	1.96787	2.16599	1.05625
0.641__58.06431__Unknown	0.998605	0.979243	1.15482	2.06237	1.00192	1.41396	0.439297	1.0138	1.07215	0.401699	1.23326	1.14115	1.6337	1.35045	0.773264	1.58749	1.17127	1.50229	0.555471	0.796651	0.161555	0.924511	1.19652	0.996087	0.373539	0.867968	1.07064	0.919615	1.84367	2.22933	1.16062	1.14275	0.0701573	1.77068	1.53719	0.914022	1.13582	0.55626	2.00006	1.00298	1.37007	1.22072	0.633604	0.336375	0.120196	0.847346	1.49349	1.90326	0.314462
1.714__58.06504__Unknown	-0.476469	-0.0831196	-0.283734	0.759826	-0.0680107	0.146542	-0.677918	-0.709242	-0.525567	-0.788967	-0.131117	-0.524529	0.0626662	-0.386178	-0.583361	0.200947	-0.167226	0.215981	-0.778759	-1.30685	-1.35509	-0.829715	0.292885	-0.237317	-1.35509	-0.24907	-0.383898	-0.276562	-0.685742	0.617998	-0.66435	-0.458254	-0.321066	0.0829383	0.12002	-0.5434	-0.629758	-0.635723	0.456186	-0.506744	-0.759279	-0.268781	-0.711588	-0.505977	-1.04088	-0.39411	0.0472465	0.319523	-0.791943
0.409__58.99719__Unknown	0.694055	0.482306	0.655963	0.683267	0.267505	0.583605	0.575512	0.721286	0.633903	0.697837	0.481411	0.273923	0.840777	0.348558	0.475351	0.187381	0.394926	0.449932	0.669589	0.369708	0.564637	0.646634	0.562222	0.365355	0.436555	0.403921	0.648461	0.575232	0.559993	0.497096	0.669589	0.588921	0.299783	0.344916	0.886412	0.101738	0.61561	0.303827	0.708133	0.498106	0.602952	0.38909	0.625995	0.497681	0.228685	0.570437	0.369482	0.79824	0.482306
0.408__60.51081__Unknown	0.972508	0.674997	0.915625	0.915625	0.472522	0.860495	0.778669	0.931976	0.7809	1.10199	0.751909	0.464681	1.05212	0.687069	0.780117	0.400333	0.753582	0.634202	0.780117	0.490722	0.633604	0.902517	0.699286	0.657904	0.666163	0.751298	0.907814	0.88375	0.754005	0.716329	0.796976	0.982066	0.703442	0.641149	1.01049	0.376318	0.884887	0.686747	1.16878	0.862263	0.94928	0.796976	0.903134	0.847808	0.494571	0.85434	0.798686	1.09484	0.888268
0.511__61.0383__Unknown	2.38103	1.67475	1.60849	2.06943	1.82683	1.9537	2.15703	2.09693	2.45523	2.54215	2.22045	2.35397	2.35397	2.38103	2.12145	2.43627	2.23823	2.01369	1.92993	2.42276	1.94089	2.22933	1.75751	1.4881	1.61169	1.56121	2.00695	2.13123	2.65274	2.6314	2.3156	2.36944	1.80639	2.47174	2.13123	1.98772	2.52483	2.19401	2.52483	2.18683	2.05677	2.088	2.21229	2.19401	2.60279	2.15703	2.32799	2.13843	2.23823
1.513__61.03847__Unknown	0.793529	0.610324	0.770426	0.90973	0.848666	0.746002	0.910565	0.923612	0.896029	0.864637	0.775099	0.808211	0.955642	0.803894	0.864221	0.929226	0.836743	0.820394	0.762852	0.959786	0.712441	0.722788	0.637758	0.752739	0.775926	0.694466	0.946341	0.695985	1.03529	0.904057	0.890356	0.907814	0.903134	0.839068	0.497681	0.882725	1.01161	0.844295	0.958719	0.692743	0.833059	0.838246	0.839983	0.816147	0.820052	0.803082	0.875014	0.926418	0.823115
0.978__61.03897__Unknown	1.17012	0.760126	1.12566	1.288	0.816147	0.977203	1.19512	1.18191	1.1924	1.13319	0.849478	0.989066	1.23038	1.10721	1.00585	1.25093	0.991699	1.08367	0.829163	1.19808	0.783427	1.00192	0.89699	0.89699	1.00096	0.776718	1.34616	0.764278	1.41608	1.35997	1.31373	1.37678	1.18864	1.12102	1.18864	1.33791	1.37678	0.889034	1.38438	0.931976	0.967775	1.12102	1.06279	0.905141	1.30622	1.09101	1.21802	1.35238	1.08783
0.636__61.03905__Unknown	2.19043	1.40004	1.61297	2.11728	1.83498	1.77758	1.59451	2.21639	2.22491	1.88521	1.98355	2.00352	2.30851	2.33481	2.05221	2.18165	1.98355	1.98772	1.72164	2.32184	1.61891	2.10038	1.59451	1.69354	1.68302	1.61297	2.03732	1.76834	2.52483	2.57819	2.28626	2.32184	1.43421	2.28626	2.06943	2.26628	2.47964	1.75954	2.37527	1.96387	1.89485	2.11307	1.93816	1.65383	1.89485	2.02417	2.21639	2.40177	1.84127
0.754__61.03911__Unknown	2.19043	1.38839	1.61297	2.11728	1.78344	1.77758	1.55842	2.21639	2.22491	1.88521	1.98355	2.00352	2.30851	2.33481	2.05221	2.18165	1.98355	1.58154	1.60039	2.32184	1.61891	2.10038	1.63061	1.69354	1.68302	1.61297	2.03732	1.76834	1.94089	1.91536	2.28626	2.32184	1.2545	2.28626	2.06236	2.26628	2.47964	1.75954	2.37527	1.96387	1.89485	2.10381	1.93816	1.60039	1.89485	2.02417	2.21639	2.40177	1.84127
0.408__62.02359__Unknown	0.730045	0.508984	0.778199	0.693644	0.372411	0.685939	0.583605	0.715596	0.772917	0.9046	0.594851	0.31575	0.851347	0.55411	0.54991	0.278429	0.54179	0.473877	0.661131	0.349374	0.602206	0.625376	0.550849	0.455671	0.545392	0.492723	0.756256	0.631701	0.722788	0.642274	0.678115	0.666526	0.494256	0.429845	0.972508	0.293734	0.800434	0.49536	0.991699	0.702403	0.697553	0.548469	0.71306	0.631701	0.401699	0.808211	0.586539	0.809953	0.634202
2.229__62.06062__w/o MS2:Ethanolamine	-1.35317	0.930272	-0.17647	-0.544624	-1.35426	-0.49128	-0.711588	1.07849	-0.457663	0.253692	-1.35571	-1.31311	-1.33541	-0.489148	-1.35915	0.371243	1.22691	0.0818553	0.747526	-1.30685	0.246242	-1.35691	-1.3583	-0.630674	-0.698285	-1.35641	-1.23114	-0.378025	-1.05589	-0.465708	-1.35209	-0.433685	-1.22568	-1.33922	0.820826	-0.955828	-1.34157	-1.35571	-0.182406	-0.611605	-0.539351	-0.0647556	-1.30878	-0.337338	-0.146888	-1.35209	0.844295	-0.380025	-0.920203
0.41__66.01797__Unknown	1.5791	1.24426	1.46648	1.69177	1.0439	1.42926	1.43421	1.68492	1.4962	1.71489	1.4117	1.1112	1.79254	1.29214	1.51228	0.958719	1.32455	1.26696	1.42705	1.22072	1.21054	1.62694	1.38839	1.26513	1.15943	1.36811	1.46648	1.50229	1.2861	1.3953	1.61169	1.66084	1.32068	1.27683	1.55842	0.972508	1.53151	1.25093	1.78344	1.61169	1.53427	1.43421	1.54017	1.44385	1.1225	1.48317	1.44665	1.73099	1.55842
0.408__67.52139__Unknown	0.591888	0.379332	0.682569	0.552653	0.319927	0.589615	0.490417	0.633604	0.679139	0.808211	0.509363	0.239342	0.706781	0.32237	0.420802	0.146542	0.396025	0.367594	0.377329	0.198266	0.364881	0.570138	0.41302	0.301404	0.454922	0.391321	0.631135	0.600037	0.535361	0.486491	0.543582	0.512792	0.326808	0.324262	0.706781	0.133249	0.609099	0.431594	0.796651	0.454922	0.597987	0.437379	0.590262	0.564324	0.178719	0.439297	0.320986	0.632041	0.481411
0.41__68.98137__Unknown	1.76599	1.38438	1.65789	1.8686	1.25814	1.61424	1.67158	1.92993	1.65789	1.92464	1.6172	1.288	1.95984	1.46648	1.68817	1.12102	1.50957	1.43188	1.62694	1.38646	1.41608	1.80198	1.53719	1.42705	1.288	1.55337	1.6337	1.72515	1.49074	1.60849	1.78344	1.91536	1.50503	1.4962	1.71834	1.15078	1.72164	1.40721	1.99447	1.8778	1.69531	1.59118	1.69531	1.5974	1.24781	1.65789	1.59118	1.90929	1.75751
0.957__68.99684__Unknown	1.31293	1.01161	1.18864	1.49887	1.32873	1.26151	1.24781	1.48559	1.22395	1.81602	1.33049	1.62694	1.58749	1.35238	1.42926	0.865562	1.49349	1.05689	1.40213	1.0483	0.965939	1.33457	1.15363	1.24712	1.04943	1.26696	0.784731	1.25992	1.35997	0.987941	1.10199	1.21943	1.53427	1.32662	1.288	1.1225	1.35548	1.13061	1.1873	1.24426	1.6337	1.30822	1.52576	0.885621	1.03406	1.60429	1.26696	1.12102	1.64518
0.41__70.97964__Unknown	0.77216	0.617396	0.786906	0.854986	0.293545	0.750423	0.583605	0.898799	0.742932	0.862732	0.57342	0.296355	0.917654	0.385372	0.669589	0.1767	0.572311	0.603393	0.717913	0.318422	0.533178	0.7089	0.579026	0.485867	0.533178	0.565239	0.68468	0.645421	0.491617	0.501185	0.690931	0.787825	0.640753	0.420802	0.912444	0.140757	0.669589	0.442567	0.957511	0.781191	0.766475	0.596605	0.686747	0.700093	0.22431	0.614991	0.678506	0.865052	0.803082
0.802__72.08008__Unknown	0.574108	0.715207	0.518414	0.859726	0.913506	0.690931	0.526614	0.907118	0.524786	0.862732	0.783844	0.513691	0.62086	0.679139	0.724123	0.64363	0.688174	0.482081	0.649169	0.625995	0.413247	0.834133	0.813137	1.15078	0.543582	0.79479	0.647209	0.981426	0.557463	0.574408	0.619474	0.488837	1.06118	0.635429	0.494885	1.41808	0.965939	0.929226	0.680335	0.674336	1.02063	0.64781	0.783844	0.827581	0.538384	0.708133	0.64751	0.956673	0.85686
0.41__73.98446__Unknown	0.926418	0.749098	0.931665	0.957511	0.491322	0.800844	0.745169	0.993817	0.92154	0.987313	0.722788	0.539438	0.941188	0.555164	0.761265	0.428102	0.734332	0.678115	0.845227	0.59744	0.715963	0.859726	0.706213	0.638386	0.621124	0.665799	0.847808	0.838246	0.601061	0.712441	0.875478	0.843458	0.608502	0.704091	1.03685	0.336896	0.861018	0.568507	0.967775	0.83382	0.847808	0.649169	0.832284	0.739708	0.407216	0.802223	0.695184	0.903134	0.814714
0.408__74.51472__Unknown	1.22072	0.924511	1.16945	1.18013	0.798686	1.09272	1.09838	1.2861	1.17326	1.40721	1.07341	0.892423	1.3975	1.01853	1.1225	0.760424	1.02532	0.959786	1.07064	0.854986	0.887282	1.1912	1.0311	0.953496	0.966375	1.01853	1.20251	1.12777	1.03161	1.07478	1.17721	1.29214	0.975903	0.946831	1.29634	0.683652	1.2492	0.970121	1.54272	1.26858	1.20406	1.18549	1.18976	1.12852	0.89699	1.11257	1.12398	1.39089	1.1864
0.412__75.51162__Unknown	0.279012	0.295079	0.523254	0.346458	0.0720678	0.435319	0.247741	0.480011	0.480245	0.589269	0.32237	0.0177701	0.589939	0.185554	0.357832	-0.0831196	0.283482	0.186395	0.293355	0.0726054	0.114956	0.38963	0.307929	0.154359	0.303635	0.238436	0.398803	0.401699	0.237701	0.369029	0.312945	0.475351	0.192314	0.160369	0.62948	-0.0674633	0.33122	0.174107	0.693644	0.386751	0.437379	0.346458	0.375805	0.421928	0.056756	0.392348	0.343154	0.57951	0.456012
1.717__76.07388__w/o MS2:Trimethylamine?N-oxide	-0.645246	-0.04568	-0.475756	0.795452	-0.146888	0.0946629	-0.745597	-0.652051	-0.788967	-0.953007	-0.126166	-0.798857	0.0626662	-0.312585	-0.707172	0.131354	-0.435345	0.0991097	-0.761909	-1.13001	-0.43299	-1.16408	0.368366	-0.424758	-0.520277	-0.457663	-0.383898	-0.397671	-0.685742	0.625995	-0.809081	-0.645854	-0.835834	0.0324618	-0.0376435	-0.955828	-0.692005	-1.13925	0.467719	-0.598177	-0.915259	-0.451244	-0.938597	-1.03065	-0.465708	-1.09496	-0.0828774	0.329156	-1.00202
0.514__76.07396__Unknown	1.5205	1.53427	1.03585	2.69649	1.62694	1.91536	1.47508	1.35911	1.75751	1.69531	1.8778	1.70587	2.10381	1.86261	1.47252	2.16599	1.7389	1.83886	1.11976	1.30261	0.830599	1.34616	2.09693	1.27106	0.311624	1.4117	1.47252	1.69531	1.88291	2.75442	1.74768	1.69177	0.82656	2.22933	1.91536	1.12482	1.55842	1.32068	2.60279	1.65073	1.33254	1.50957	1.56661	1.31549	1.21054	1.44893	2.05677	2.18683	1.00707
0.639__76.07398__Unknown	0.987941	0.944199	0.683267	2.10381	1.12566	1.46021	0.255191	0.966812	1.02808	0.275176	1.30449	1.1008	1.66084	1.38839	0.827581	1.62061	1.16349	1.50957	0.505808	0.632041	0.0936336	0.805673	1.21686	0.911542	0.0812568	0.821259	1.03585	0.863711	1.89245	2.35397	1.16745	1.11754	-0.0968675	1.82113	1.59451	0.775099	1.04764	0.449312	2.06943	1.0655	0.733427	1.17947	0.601424	0.421928	-0.145739	0.840777	1.51228	1.92464	0.0851004
2.309__77.038__Unknown	1.73482	0.320986	1.08614	1.80639	2.14721	1.40213	1.55549	1.75287	1.06676	1.97386	1.4881	1.34184	1.7005	1.2492	1.56385	1.21054	2.05677	1.46237	1.90326	1.06676	0.421928	1.37007	1.69531	1.63804	0.9019	1.2326	1.19652	2.00006	2.23823	1.6481	1.22245	1.7389	1.04943	1.46546	1.03472	1.31214	1.00585	1.37849	1.01645	1.67158	1.41808	1.02866	1.40213	1.3487	1.73099	1.58749	1.24426	0.53705	0.94732
0.485__80.94883__Unknown	0.196732	-1.0244	-0.388442	-0.676675	-1.04253	-0.583361	-0.235346	0.543582	0.351161	0.252318	-0.144088	0.498368	-0.273262	0.138207	-0.761909	0.551553	-0.101988	-0.527795	-0.430173	0.173125	-0.0907676	0.548469	-0.990626	-0.457663	-0.0486859	-0.178937	0.362399	-0.156762	0.299006	0.608801	-0.155664	0.402295	-0.935213	0.796976	0.5336	0.0816693	0.528454	-0.267531	0.723436	0.138537	-0.00816896	0.853779	0.251345	-0.784649	0.256685	-0.123606	0.0996194	0.0752533	0.107536
0.408__82.01333__Unknown	1.59118	1.21396	1.5173	1.60849	1.15242	1.38646	1.54017	1.67158	1.53719	1.77995	1.43188	1.19512	1.76599	1.32662	1.49074	1.04598	1.35452	1.29214	1.42423	1.25093	1.31716	1.68492	1.37491	1.30065	1.24094	1.36631	1.53427	1.52315	1.45476	1.50713	1.60429	1.65789	1.30622	1.48046	1.60039	1.07708	1.6172	1.29023	1.82683	1.57605	1.52865	1.45701	1.5974	1.44125	1.21211	1.52576	1.3953	1.72164	1.57276
2.277__83.05818__Unknown	0.253124	0.689004	0.204501	0.371736	0.41302	0.346695	0.479498	-0.138644	-0.407504	0.211303	0.674336	0.422156	-0.159382	0.179414	0.400741	0.0683977	0.342047	0.155953	0.242624	0.137085	0.89699	-0.138119	0.319725	0.372937	0.515621	0.467187	-0.386178	0.343154	0.347772	0.00229676	0.250476	-0.0343115	0.140242	0.166311	0.0854373	0.215433	-0.150879	0.108948	0.148774	0.23385	0.0238008	-0.0873083	-0.645246	0.402295	0.0687314	0.533389	0.128271	0.351516	0.0228447
2.278__84.04405__Unknown	1.27396	1.30261	0.984965	1.33791	1.32662	1.288	1.59118	0.756256	0.94306	1.25629	1.74768	1.52183	0.838246	1.19808	1.41608	0.73523	1.38246	1.29023	1.13727	1.04697	0.574408	0.774288	1.23606	1.33791	0.522593	1.46445	0.893915	1.22691	1.32259	0.997343	1.27856	1.08614	1.00707	1.35825	0.417172	0.992235	0.763628	1.17127	0.973629	1.34184	1.2545	0.677411	0.611618	1.26151	0.865052	1.54795	1.25093	1.26513	0.870074
1.032__84.04413__Unknown	1.02647	1.07579	1.14833	1.14115	1.02063	0.966812	1.27323	1.28207	1.26513	1.30449	1.02419	1.08614	1.13319	1.09162	1.22395	1.01049	1.03757	1.03212	0.984965	1.18976	0.849947	1.04697	0.975903	1.10837	0.959786	0.994876	1.15636	1.11	0.958719	1.17881	1.34616	1.15943	1.0655	1.26858	1.146	1.2492	1.20488	1.10837	1.29023	1.21686	1.13582	1.1008	1.04697	1.00585	0.95246	1.18976	1.15078	1.07779	1.02532
0.439__84.07962__Unknown	0.40743	0.487982	0.669589	0.830599	0.722021	0.530475	0.446338	0.605835	0.584783	0.372073	0.546414	0.548167	0.579026	0.547864	0.332165	0.753582	0.543582	0.765168	0.611618	0.690655	0.783427	0.297777	0.664459	1.07478	0.520081	0.345372	0.577173	0.392831	0.530774	0.590262	0.537367	0.33714	1.31373	0.677724	0.587097	1.53719	0.651362	0.930272	0.802223	0.323688	0.873112	0.374134	0.454922	0.757295	0.380008	0.518867	0.574408	0.829754	0.709204
0.813__84.08138__Unknown	0.268607	0.498106	0.21934	0.610907	0.596325	0.402951	0.460826	0.585098	0.32237	0.427828	0.498106	0.338814	0.466022	0.469502	0.398803	0.552653	0.295561	0.497096	0.423157	0.479218	0.574408	0.439297	0.520651	0.708133	0.436555	0.679139	0.379332	0.530475	0.208613	0.275176	0.498368	0.403097	0.637472	0.488298	0.534733	0.888268	0.548469	0.606567	0.346931	0.435319	0.697553	0.457159	0.512484	0.412793	0.318422	0.472817	0.463899	0.613546	0.656604
0.836__85.02832__Unknown	-0.0503526	-0.220439	0.479777	-0.0710703	0.334127	-0.284102	0.209566	-0.0929189	-0.00867939	0.0365856	-0.00512927	0.149912	-0.0828774	-0.00616919	0.222272	0.0288461	0.106527	-0.505977	-0.421367	-0.0834224	-0.202973	-0.2198	0.236074	0.539759	0.184055	0.331601	0.650626	-0.0563871	0.292303	-0.27088	-0.282353	0.149672	1.09838	-0.371783	-0.141419	0.459007	0.313493	0.342951	-0.222548	0.134532	0.214063	-0.294801	-0.201291	-0.309934	-0.106693	0.490722	0.0299931	0.180215	0.384395
1.977__86.00563__w/o MS2:Thiazole	-0.769153	-0.16298	1.46021	-1.34363	-0.435345	-0.683102	-1.3426	-1.35317	-1.04208	-1.3179	-1.31311	-0.991753	-1.33541	-1.35571	-0.953007	-1.35209	-0.50521	-1.08391	-0.436954	-0.49128	0.206454	0.309215	-0.430681	-1.35426	1.56385	0.497096	-0.168651	-0.468656	-1.05589	-1.33391	-1.35209	-1.27542	-1.22568	0.137085	-0.740215	-0.583361	-1.04088	-0.624919	-0.430681	-1.30878	-0.706205	0.940109	-1.3583	0.302454	-1.254	-1.35209	-0.0693515	-1.0244	-0.782827
1.769__86.05977__w/o MS2:1H-1,2,3-triazole-5-OH	1.24426	1.47756	1.17271	1.24426	1.37281	1.24781	1.33254	1.33049	1.16223	1.07974	1.33254	1.21211	1.32662	1.2861	1.40721	1.42217	1.18013	1.26858	1.5791	1.2545	1.20406	1.32873	1.42926	1.40721	1.42217	1.59118	1.20569	1.40901	1.17721	1.2747	1.45476	1.30261	1.27176	1.08936	1.1756	1.36811	1.4117	1.23326	1.08083	1.3805	1.40901	1.36811	1.41808	1.29214	1.22395	1.17381	1.40464	1.44665	1.54017
1.007__86.05986__Unknown	0.544091	0.65824	0.706781	0.706213	0.54179	0.701485	0.721286	0.512484	0.756256	0.814714	0.576849	0.648461	0.849478	0.571688	0.293545	0.924511	0.510599	0.664459	0.469847	0.64363	0.362399	0.660411	0.419053	0.472228	0.575232	0.557197	0.564011	0.554451	0.698632	0.383568	0.671528	0.594551	0.457159	0.667719	0.691605	0.997343	0.646346	0.486491	0.632729	0.395473	0.594851	0.678506	0.73892	0.3348	0.61292	0.560791	0.786906	1.17127	0.60973
0.534__86.06992__Unknown	1.07215	1.18549	0.983646	1.10342	1.35825	1.02532	1.10342	1.15363	1.146	1.15943	1.22691	1.1912	1.07064	1.14443	1.19512	1.1112	1.15791	1.1225	1.3644	1.38839	1.19512	1.04943	1.41396	1.24094	1.21396	1.288	1.20084	1.35825	1.23447	1.04943	1.27683	1.29634	1.54017	1.01161	0.956673	1.20745	1.19652	1.31006	1.15078	1.2861	1.29023	1.17721	1.1996	1.4389	1.0452	1.30261	1.01853	1.09957	1.17881
0.833__86.09563__2-Methylpyrrolidine; CE30; RGHPCLZJAFCTIK-UHFFFAOYSA-N	0.970121	1.00488	0.44103	1.46237	1.96787	2.04032	1.35997	0.8997	0.531072	1.60429	1.84367	1.30066	1.43421	0.445616	1.12398	0.313715	0.515883	1.82113	0.776322	0.191262	1.15078	1.33254	1.40721	1.8686	-0.214055	0.880696	0.291196	1.40004	0.479218	0.38103	0.44285	0.677411	0.546747	0.522801	0.299321	0.206672	0.351516	1.00245	0.950441	1.58535	1.26858	0.391321	1.32068	0.0847632	1.63061	0.626291	1.5974	-0.605131	1.13836
1.549__86.09573__w/o MS2:Piperidine	0.511987	0.542383	0.625376	0.973629	0.930272	0.778669	0.575512	0.82832	0.428867	0.569536	0.908822	0.362399	0.375805	0.702028	0.694466	0.81386	0.584783	0.608801	0.796976	0.496431	0.552146	0.459007	0.920604	1.16878	0.479777	0.791597	0.698234	0.975903	0.254813	0.709204	0.706497	0.626291	1.31907	0.64363	0.256341	1.46648	0.696605	1.16223	0.626586	0.694466	1.03212	0.535881	0.782269	0.996715	0.536771	0.725711	0.613962	1.07974	0.88375
0.41__86.99188__w/o MS2:Piperazine	1.08936	0.888268	1.00399	1.08936	0.570437	0.994876	0.958719	1.16062	1.0138	1.11388	0.897914	0.587759	1.18381	0.77012	0.964438	0.445098	0.829458	0.774694	0.991699	0.718472	0.815117	1.01497	0.926418	0.758951	0.750423	0.882725	1.01439	1.01853	0.806553	0.841219	1.03585	1.06676	0.88375	0.679139	1.17012	0.416709	0.981426	0.730721	1.20745	1.06118	1.01853	0.884887	0.905141	0.936902	0.536771	0.971256	0.929226	1.1112	1.02419
1.893__88.03921__w/o MS2:L-ALANINE	0.831588	0.569838	0.501862	0.563712	0.488837	0.097054	0.684037	1.10342	1.0655	0.481856	0.969152	0.218548	1.35825	1.25093	0.757295	1.89724	0.595599	1.25629	0.52927	-0.686924	-0.813516	0.816497	0.516528	-0.552114	0.649169	0.0574869	1.27683	0.614991	0.425161	0.913506	0.700867	0.0709492	0.178719	0.336896	-0.156406	1.09957	0.642592	0.268928	0.579797	0.773611	0.456012	0.759389	1.46021	0.377329	0.616744	0.183227	0.873956	1.35825	0.55286
0.549__90.0542__D-ALANINE__HMDB0001310	0.194208	-0.214466	-1.11499	1.77995	0.24732	0.307556	1.17721	-0.818092	1.76156	0.246499	-0.617386	-1.07195	0.146253	0.68152	1.07974	0.44396	1.01497	-0.27766	0.164449	-0.75062	-1.35509	-1.09423	-0.940423	0.797793	-0.66435	0.412338	0.759389	-0.555067	-0.608597	-0.793133	0.0668031	-0.683102	1.42705	-0.618951	-0.499598	1.72164	0.73892	1.09692	-0.915259	-1.30878	0.846883	-0.801736	-1.00181	-1.03065	-1.254	-0.141419	0.821891	0.305847	-0.46804
0.452__90.97758__w/o MS2:DL-Lactic acid	0.210204	-1.16077	0.0494667	-1.34363	-0.33319	-0.243807	0.182422	0.494256	0.695985	0.567535	-0.0241356	0.641909	-0.450087	0.219728	-0.511032	0.719358	0.181961	-0.377528	-0.502529	0.461293	0.378144	0.382963	-0.899801	-0.297363	0.280937	-0.254976	0.50716	-0.123326	0.591166	0.660411	0.0303948	0.328453	-0.539872	0.821891	0.718472	0.399288	0.584467	-0.081616	0.896028	0.0052412	0.0170569	0.784731	0.244914	-1.06525	0.562464	0.153382	0.253945	0.392348	0.0654842
2.129__93.03191__Unknown	0.442567	-0.881343	-0.663152	0.440069	0.0123143	-0.0628788	-0.21887	-0.30423	-0.257722	0.959786	-0.227535	-0.43299	0.444158	-0.119948	-0.199097	0.0252752	0.109553	-1.35468	0.693644	-0.668072	0.15819	-0.171554	-0.290487	-0.324441	-0.1684	0.420541	-0.287317	-0.0146745	0.527521	-0.385612	-0.860238	-0.587775	-0.539872	0.191963	0.123781	-0.955828	-1.19648	-1.35571	-0.320326	-0.825361	-0.0726235	-0.704751	-0.840601	0.290964	0.459957	0.10925	-0.285131	-1.11902	-0.772151
0.548__94.06421__Unknown	0.495865	-0.541145	-0.430173	0.513691	0.550219	0.321618	1.06807	1.5205	0.369029	1.69177	0.819711	0.939593	0.604854	-0.0433965	1.6481	1.23116	0.805673	0.307229	0.331883	0.482081	-0.116167	1.35911	1.15867	1.40901	0.89302	0.686747	0.243189	0.182648	0.284235	0.00229676	1.64151	-0.110292	-0.15412	1.2861	0.371489	2.05677	0.271943	1.82683	1.82113	1.67475	0.57497	0.431595	-0.220439	0.853779	1.24643	0.975902	0.50716	-0.28192	-0.176806
0.688__94.06426__Unknown	0.368729	-0.357292	-0.595267	0.12626	0.30627	-0.134319	0.314631	1.26513	0.325983	1.11257	0.419516	0.939593	0.0284928	-0.097564	1.32662	1.23116	0.640754	0.0720678	-0.243807	0.305415	-0.220439	1.35911	1.15867	1.01049	0.562464	0.35054	0.0282701	0.00449988	0.0410733	-0.108249	1.31006	-0.100126	-0.447651	0.95187	0.205879	1.69177	0.107536	1.4117	1.30261	1.30261	0.303007	0.125742	-0.178432	0.347209	0.655008	0.681855	0.116995	-0.511483	-0.200221
2.039__95.0118__w/o MS2:Phenazopyridine	-0.144726	0.251071	0.367594	0.981426	0.0963607	0.876784	0.514847	0.913506	0.744522	1.28041	-0.288691	-0.0222052	0.405165	0.734332	1.29868	1.0138	-0.471808	0.0636901	-0.732797	0.761265	1.13582	0.469214	0.676317	1.17271	0.39205	0.876784	0.696605	0.517175	1.0483	1.02749	1.10406	0.700867	0.228685	1.48317	0.602511	1.40464	0.169609	1.67475	2.47174	1.16062	-0.086929	0.279695	0.765727	-0.0178531	0.727012	0.742932	0.17646	1.06676	0.338292
0.757__95.01585__Unknown	-0.162081	-0.246383	-0.374562	0.641544	-0.16703	0.0876445	-0.00724474	-0.124854	0.528454	0.252318	-0.32574	0.257483	0.997343	-0.188928	-0.283734	0.0252752	0.455841	-0.175181	1.50229	0.455841	-0.450913	0.462555	-0.573693	-0.338688	-0.31418	0.896028	0.52224	-0.0401386	1.43188	-0.546289	-0.709242	-0.400415	-0.0919771	-0.102866	-0.0748933	-0.116434	-0.182406	0.215059	-0.802959	1.2747	-0.183137	-0.347371	-0.342825	-0.770283	1.76156	0.0472465	0.715596	-0.45497	0.731354
1.187__95.08542__Unknown	0.0435171	-0.284102	0.0640398	0.0414007	-0.159382	-0.0345892	0.488298	-0.0482436	0.261753	0.282383	-0.59336	0.0993646	0.0248121	0.333995	-0.609065	0.0517975	-0.00344918	-0.133535	-0.0190071	0.218336	-0.0628788	-0.064495	-0.483016	-0.385612	0.140757	-0.48378	0.108584	-0.283366	0.555777	0.00831622	-0.107875	0.0933384	0.0392406	-0.138119	0.142613	-0.0652599	-0.0715472	0.0946629	2.65274	-0.168902	-0.0688999	0.0528154	-0.255826	-0.294801	0.145262	-0.12742	0.0980554	-0.125932	-0.168902
0.803__96.04303__2-HYDROXYPYRIDINE__HMDB0013751	-0.526315	0.150646	-0.901615	-0.0774076	-0.104952	-0.366709	-0.274497	0.492216	-0.0181618	0.708133	-0.407504	-0.610333	-0.195096	-0.255826	0.843458	-0.140756	0.0225594	-0.257101	0.0664683	0.0137476	-0.441809	0.142214	0.187075	0.787825	-0.13541	0.616156	-0.541898	-0.0972156	-0.0225042	-0.422593	0.521229	-0.27088	0.0238008	0.682212	-0.26261	0.763953	-0.50333	0.611263	0.941188	0.816847	-0.215386	-0.520277	-0.406971	-0.430427	0.252318	-0.0899335	-0.432296	-0.204612	-0.257722
0.964__96.04398__Unknown	-0.101282	0.3348	0.0847632	0.241974	0.0938414	0.365759	0.225048	0.569838	0.311989	0.623364	-0.188481	0.208612	0.249104	0.0810303	0.648461	0.339446	0.247522	0.254506	0.0498444	0.442334	0.11964	0.208612	0.558816	0.686747	0.351161	0.586201	0.320654	0.57342	0.270584	0.361419	0.971256	0.0991097	0.39205	0.582779	0.203503	0.593101	0.14452	0.543582	0.996087	0.621124	0.319523	0.30065	0.186769	0.293545	0.556521	0.274814	-0.055019	0.165413	0.140242
2.213__96.04497__w/o MS2:2-Hydroxypyridine	0.0385868	-0.0482436	-0.31989	0.206454	0.24732	-0.553333	-0.0263287	-0.43481	-0.0333569	0.15913	0.0896076	-0.159036	0.141029	0.303007	0.333995	0.152944	-0.420336	-0.102407	-0.571968	0.125589	0.219534	-0.500491	0.232386	-0.104118	-0.25057	0.284235	0.114059	0.0617099	-0.0470245	0.0508185	0.358415	0.16946	0.232	0.0283814	-0.43299	0.354887	0.172955	0.319523	-1.14768	0.28328	-0.135661	0.15913	0.122396	-0.615269	0.193296	0.125742	-1.35571	0.28328	0.00209331
0.474__96.92119__Unknown	0.191529	-0.692005	-0.388442	-1.34363	-0.506744	-0.257722	-0.0343115	0.52927	0.23149	0.273442	-0.190408	0.467453	-0.361622	0.0488077	-0.208522	0.438683	0.181961	-0.598177	-0.338418	0.0491373	-0.168902	0.24347	-0.899801	-0.902113	-0.394854	-0.0530268	0.136762	0.0114107	0.327476	0.4174	0.0488077	0.261937	-0.874859	0.540646	0.38963	-0.16253	0.306058	-0.123883	0.393515	0.225977	-0.0968675	0.392348	0.102965	-0.458254	0.0854373	-0.110053	0.0952055	-0.029252	0.00831622
0.409__97.00154__Unknown	0.908822	0.652332	0.935972	0.843458	0.430399	0.717913	0.599365	0.803488	0.7809	0.90973	0.667437	0.312619	0.889818	0.52301	0.609415	0.258745	0.584783	0.50716	0.674336	0.490722	0.651669	0.771368	0.641544	0.495865	0.596605	0.619474	0.803082	0.773611	0.65824	0.652332	0.803082	0.737664	0.574408	0.514846	0.89699	0.22683	0.852187	0.490417	0.95187	0.727012	0.745169	0.521888	0.673339	0.666526	0.307929	0.64781	0.620105	0.877254	0.671528
1.286__97.0287__Propionic acid	-0.284919	-0.602853	-0.0199572	0.300418	-0.425918	-0.070823	0.0536808	-0.070823	0.206672	0.302454	-0.468656	-0.0419327	-0.114064	-0.349748	-0.397671	0.282578	-0.0603968	-0.204079	-0.455292	0.646059	0.410771	-0.20933	-0.542648	-0.112031	0.047092	-0.0881098	-0.139189	-0.406087	0.174963	0.591166	-0.150524	0.494256	1.11976	0.377528	0.0974084	0.160625	-0.00307888	-0.317578	0.0417279	-0.326138	-0.047907	0.130126	-0.262035	-0.667414	0.595599	-0.0680107	-0.0178531	1.60039	0.202198
2.219__98.09508__Unknown	-0.901615	0.709508	-1.14144	-1.34363	-1.20323	-0.816627	-1.35691	-0.413411	-1.04208	-1.3179	-0.787187	-1.31311	-1.33541	-0.713046	-1.27341	-1.0057	-0.124159	1.18976	-0.520944	-1.30685	-0.0907676	-1.01959	-1.17628	-1.25978	-0.698285	-0.677918	-1.35138	-1.35641	-0.363948	-0.764593	-1.35209	-0.779406	-0.781759	-1.33922	-0.402614	-1.35571	-1.19648	-1.09936	0.167056	-1.35691	-0.764593	-1.09351	-1.3583	-1.3583	-1.254	-1.35209	1.22072	-0.757864	-1.3499
0.812__98.09513__Unknown	0.955134	0.889034	0.161219	0.0617099	0.355751	0.69969	-0.159382	0.106728	0.0583222	0.155953	0.0664683	-0.545456	0.218759	0.9019	0.414627	0.996087	0.967775	0.64781	0.910565	0.155734	0.200434	-0.00697629	0.601061	0.204672	0.21905	0.225048	0.228455	0.498922	0.799106	-0.0066387	0.137085	0.122396	0.11964	0.592427	0.451295	0.247959	-0.0786366	0.675359	0.763628	0.870555	0.370537	0.446898	0.0543808	0.933963	0.00285755	0.187819	0.301842	-0.241846	0.162782
1.204__98.09589__Unknown	-1.35317	-1.35317	-1.35468	-0.188481	-1.27806	-0.501093	-0.783737	-0.128323	-0.567753	0.0795172	-1.31311	-1.31311	-1.33541	-1.27806	0.226623	-0.891122	-1.03478	-0.553884	-1.28427	-0.599176	-1.28115	-0.60074	-0.477259	0.502188	-1.29117	-1.20137	-1.35138	-0.479797	-0.816627	-1.33391	0.0585605	-1.20801	-1.22568	0.177473	-1.34912	0.731354	-1.34157	0.348732	0.0987291	0.240388	-1.3583	0.461535	-1.3583	-0.797202	-0.841557	-1.09496	-1.25978	-1.19785	-1.12712
2.104__98.09704__Unknown	-1.14378	0.783844	-1.35468	-0.807286	-1.20323	-0.816627	-1.35691	-0.960583	-1.04208	-0.953008	-0.963443	-1.14034	-1.33541	-0.864922	-1.35915	-1.35209	-0.829715	1.44125	-0.282859	-1.30685	0.446338	-1.20323	-1.09161	-1.35915	-0.362133	-0.85178	-1.28427	-1.35641	-1.05589	-1.12474	-1.35209	-0.855419	-0.819561	-1.33922	-0.689672	-1.35571	-1.13279	-1.22135	-0.802959	-0.940423	-0.933654	-0.490303	-1.23799	-0.929181	-0.841557	-1.35209	0.754428	-0.807286	-1.30283
0.727__98.98437__w/o MS2:Ortophosphate	1.2545	1.02347	1.20915	1.30261	1.28207	1.38438	1.288	1.27683	1.38438	1.43639	1.35141	1.37491	1.70424	1.52315	1.3644	0.927432	1.27683	1.55337	1.16349	1.55842	1.34616	1.44125	1.07708	1.46648	1.40004	0.731354	1.40464	0.786906	1.7005	1.71074	1.41985	1.41808	1.46941	1.23038	0.842087	1.13193	1.54795	1.35644	0.519796	1.1112	1.43188	1.37281	1.17881	1.32259	1.52315	1.46445	1.38246	1.43765	1.44893
1.313__99.04416__w/o MS2:alpha-Methylene-gamma-butyrolactone	-0.149738	0.222272	0.180429	-0.807286	-0.75405	-0.718931	-0.312089	-0.350927	-0.288691	-0.176806	-0.677918	-0.43299	-0.450087	-0.212303	-0.995714	-0.0475706	-0.680104	-0.997686	0.0213721	-0.24058	-0.450913	-0.141088	-1.25619	-0.743631	-0.532228	-0.379023	-0.257411	-0.872492	-0.143191	-0.153004	-0.489148	-0.599896	-0.187285	-0.304836	-0.221093	-0.0748933	-0.540394	-0.691141	-0.295167	-0.385694	-0.837334	-0.451244	-0.571097	-1.26579	-0.614324	-0.743631	-0.747507	-0.0809317	-0.602853
1.14__100.07453__Unknown	0.171255	0.597987	0.167512	0.656909	0.469502	1.45476	0.77012	0.344597	0.31575	1.06118	0.680907	0.773264	0.717111	-0.195844	0.327476	0.225048	0.310832	1.07579	0.16656	0.0958486	0.244595	0.672569	0.496148	1.12566	0.140757	0.192665	0.0530153	0.23903	0.122033	0.0896076	0.121257	0.17646	0.324262	0.107878	0.267058	-0.32509	0.0337869	0.261349	-0.215386	-0.0373393	0.634521	-0.0263287	0.918748	0.0225594	0.839069	0.409036	0.975902	0.391751	0.927433
0.498__100.07456__Unknown	0.136438	0.307929	0.57497	0.521229	0.0284928	0.0683977	0.132893	0.0288461	0.246937	0.279012	0.32237	-0.129003	0.600367	0.352753	0.192665	0.0871288	0.289768	0.16002	0.198903	0.122214	0.330838	0.557197	0.38963	-0.141721	0.469847	0.0574869	0.251208	0.325233	0.230648	0.0854373	0.340417	0.263199	0.0743736	-0.105962	0.600037	0.269554	0.0105848	0.328849	0.394926	0.0218233	0.011872	0.172955	0.456186	0.550219	0.255569	0.380758	0.662369	0.275728	0.762852
1.976__100.07465__2-Piperidone; CE10; XUWHAWMETYGRKB-UHFFFAOYSA-N	2.52483	1.20251	1.54272	1.4117	1.31716	1.57276	1.89724	2.57819	1.70749	1.19384	1.91536	1.66477	1.73482	1.94748	1.10471	2.69649	1.74768	0.809953	2.04032	2.07884	1.14443	2.75442	1.10837	1.288	0.249933	1.32873	1.54272	0.850414	2.72868	2.69649	1.60849	1.64151	1.16745	1.93541	1.68492	2.09693	1.48046	1.36811	1.33254	1.82683	0.840777	2.52483	1.77521	0.805673	1.62061	1.11815	2.22933	1.71489	1.43421
1.371__100.07467__w/o MS2:NORVALINE	0.192665	-0.00711049	0.0847632	0.027886	0.122033	0.85686	0.101738	-0.159036	0.189729	0.181166	0.125895	0.204672	0.272626	-0.215386	-0.430427	-0.12867	-0.0263287	0.239982	-0.0698035	-0.00477964	-0.138916	0.139645	-0.302104	0.218759	-0.0681924	-0.25926	-0.16298	-0.131117	0.112442	-0.122623	-0.175181	0.31575	-0.0230531	-0.120786	0.0548014	-0.019613	-0.185564	-0.117479	0.0773852	0.132536	0.509742	-0.00118312	0.340417	-0.403152	0.230905	0.0871288	0.35237	-0.408038	0.0693742
0.827__100.07567__w/o MS2:N-Methyl-2-pyrrolidone	0.304381	0.233235	0.103162	0.146881	0.108948	0.0771638	-0.198493	0.262467	0.375564	0.198517	0.125895	0.197654	0.395473	0.047092	0.182648	0.101225	0.289768	0.0763747	0.238717	0.146253	0.363301	0.195122	0.373238	-0.0541492	0.480245	0.279695	0.164746	0.344057	0.384179	0.248419	0.335532	0.492956	0.137481	-0.0138607	0.399046	0.167512	0.0884475	0.346931	0.0218233	0.182873	0.562464	0.241482	0.270255	0.44396	0.123384	0.183227	0.194428	0.22397	0.41694
2.15__100.0765__Unknown	0.61561	0.365759	-0.0426863	0.663854	0.325017	1.22882	0.990547	-1.04626	0.501536	-0.101988	1.02647	0.397152	0.258505	0.422384	-0.133952	0.452299	-0.735765	0.29556	0.790853	-0.153633	-0.274046	-0.0462523	0.0906319	0.144226	-0.29764	0.727012	0.121645	0.275913	0.633342	0.247118	-0.414627	-0.273262	0.0887026	0.396614	0.344916	0.212622	0.125742	0.666526	0.0629971	0.67374	0.855966	0.143933	-0.169426	-0.140211	0.977203	0.0683977	-0.588742	-0.463796	-0.461743
1.958__103.05354__Unknown	1.0646	1.08936	0.873956	1.32259	1.3805	0.868775	1.28207	1.46445	1.08367	1.27176	1.23958	1.1924	1.22882	1.25814	1.25093	1.29868	1.17381	0.805673	1.14115	1.42926	0.217508	1.30449	1.35825	1.53719	0.44039	1.03472	0.89699	1.41608	1.00585	1.30449	1.44665	1.3487	1.71489	1.44665	0.492956	1.74768	1.61169	1.31373	1.5149	1.18381	1.34184	0.913506	1.3487	1.22245	1.32873	1.25277	1.11257	1.3953	1.42423
2.096__104.0493__w/o MS2:Biuret	0.68468	0.438683	-0.0171046	0.608195	0.490207	0.719358	0.849478	-0.425275	0.0231685	0.357832	0.865562	0.556521	0.43899	0.38103	0.420802	0.577497	0.282383	0.784731	0.58218	0.278429	0.154865	0.0524243	0.293734	0.763953	0.72608	0.317447	0.29532	0.22363	0.569536	0.134043	0.312945	0.187075	0.488568	0.478932	-0.414627	-0.167226	-0.197781	0.660411	0.323367	0.489704	0.732711	-0.171092	0.688174	0.40546	-0.220119	0.575792	0.419285	-0.0208368	0.322152
0.84__104.07022__2-AMINOISOBUTYRATE__HMDB0001906	0.891825	0.736107	0.720972	0.751298	-0.153004	0.556859	-0.0776553	1.02419	-0.452204	-0.243807	1.00298	-0.106693	0.880696	0.758951	0.925842	0.109943	0.55639	0.794328	1.12398	0.99277	0.69254	0.72673	0.919615	0.773264	0.972508	0.8997	0.846883	0.7089	-0.23236	0.676708	1.02999	1.04598	0.676708	0.480245	-0.397671	-0.188928	0.907466	1.18549	-0.192351	0.996087	1.07974	1.07579	0.256685	1.03212	0.0150947	0.71275	0.732711	0.753161	0.783009
0.491__104.1059__CHOLINE__HMDB0000097	1.92049	1.31549	1.59451	1.33974	1.37678	1.4117	1.75287	1.7005	1.88291	1.95984	1.32068	1.53427	1.71074	1.71834	1.66477	1.8778	1.46237	1.37007	1.38646	2.15703	1.7005	1.73099	1.09838	1.6337	1.24643	1.3644	1.92464	1.72164	1.83886	1.39287	1.94089	1.43188	1.31716	1.1008	1.38438	1.74242	2.04032	1.47508	1.41808	1.84367	1.60849	2.3156	2.14721	1.64518	2.0274	1.78779	1.50229	1.30449	1.95984
0.629__104.10688__N-METYL-ALANINE__HMDB0094692	0.667155	0.36425	0.385586	0.12002	0.155734	0.365759	0.120899	0.534121	0.706213	-0.149738	0.145578	0.4122	0.31879	0.58218	0.238717	0.571154	0.168252	0.247741	0.0993646	0.816497	0.493425	0.461941	-0.253112	0.78264	0.525261	-0.51769	0.5336	0.244262	0.731713	0.0472465	0.694466	0.157949	0.0210575	-0.173289	0.29532	0.869592	1.06224	-0.0498211	0.10357	0.374426	0.408731	1.33254	0.39259	0.457349	0.288571	0.116808	0.268341	0.405165	0.348058
2.308__105.03307__Unknown	2.78479	1.1912	1.8875	2.78479	3.08058	2.32799	2.57819	2.81474	2.12145	2.93877	2.42276	2.34153	2.72868	2.27151	2.67343	2.0274	3.08058	2.15703	2.85122	1.98772	0.833059	2.30131	2.78479	2.65274	1.52576	2.22045	2.16599	3.08058	3.19398	2.81474	2.17642	2.75442	1.9537	2.52483	1.79254	2.3156	1.92464	2.3156	2.04762	2.85122	2.29107	1.98772	2.47174	2.39472	2.85122	2.61504	2.06943	1.55028	1.90326
0.492__105.10989__Putative__CHOLINE__HMDB0000097	0.578296	0.296355	0.400741	0.158781	0.201891	0.345372	0.343837	0.171255	0.526297	0.554111	-0.163504	0.178991	0.403582	0.272285	0.198266	0.489996	0.114417	0.0466739	0.149433	0.77216	0.529602	0.221538	-0.0774076	0.322587	0.187381	0.0749631	0.584467	0.329156	0.49863	-0.070823	0.434223	0.0359621	-0.0171046	-0.263615	0.167882	0.285096	0.654443	0.187075	0.0890187	0.320654	0.326333	0.955642	0.684037	0.413519	0.472817	0.405165	0.147388	-0.0834224	0.541429
0.453__106.95034__Unknown	0.368729	-0.644412	0.140242	-0.556898	0.00125447	-0.0541492	0.245916	0.39259	0.730045	0.813499	0.103366	0.727012	0.00449988	0.26642	-0.0482436	0.608502	0.563413	-0.137594	-0.123047	0.588327	0.380008	0.250773	-0.652051	-0.0798084	0.38909	0.0382574	0.438298	0.155115	0.898799	0.612418	0.364713	0.487086	-0.0919771	0.550219	0.638727	0.40934	0.320124	0.160882	0.780117	0.157949	0.183227	0.420541	0.349374	-0.408654	0.64291	0.246242	0.381031	0.399521	0.042756
2.231__107.04757__Unknown	0.871765	0.942181	0.707812	0.490417	0.35869	0.364713	0.744188	0.0672671	0.75856	1.1112	0.720153	0.387917	1.27856	0.995482	0.473877	0.756256	1.31549	0.936902	0.195439	1.11815	-0.276908	0.935492	0.406252	0.304654	0.426715	0.605835	0.687069	0.449669	0.776718	0.646059	0.972508	0.880083	0.531867	0.886016	0.112111	0.46289	0.547472	0.40934	0.733879	0.480245	0.0585605	0.840777	0.352562	0.761265	0.926418	0.670027	1.15242	1.08083	0.797793
2.033__108.04351__Unknown	0.106527	-0.100126	-0.634146	0.0450592	-0.0751703	1.29339	-0.525941	-0.340627	0.278817	0.181166	-0.0304546	-0.0837254	0.116995	-0.0812737	-0.125932	0.520651	-0.0388625	-0.104549	0.106527	0.200434	0.802223	-0.525048	-0.106693	-0.183137	0.637472	0.0105848	-0.239564	0.707812	0.384179	0.130507	0.183818	-0.0138607	0.0743736	-0.173289	1.6337	-0.0333569	-0.220439	-0.222148	0.0439069	-0.264226	0.0631686	0.655627	0.481411	-0.0837254	0.355162	-0.366164	-0.200743	-0.0258765	0.429551
1.81__108.04459__w/o MS2:2-Aminophenol	0.329156	0.862263	0.678115	0.592427	0.759826	0.485867	0.434509	0.0423848	0.820826	0.379332	0.14322	0.304381	1.21568	0.471146	0.431256	0.618377	0.490207	0.28951	0.744522	0.350258	-0.0541492	0.831588	0.475148	0.421928	1.06807	0.449312	0.973629	0.670027	0.666526	0.173294	0.259733	-0.191535	0.485867	0.273311	0.306902	0.795452	0.617697	0.537367	0.340119	0.303442	0.348308	0.603661	0.191529	0.787825	-0.0963129	0.541429	0.936902	0.163133	0.455671
1.286__109.02791__w/o MS2:p-Benzoquinone	-0.794902	-0.808486	-0.818092	-0.369239	-0.9516	-0.692005	-0.616216	-1.04626	-0.85178	-0.226744	-1.25619	-0.638711	-0.811991	-0.916433	-1.04298	-0.62237	-0.385118	-0.500321	-0.761909	0.0186456	-0.31562	-0.657417	-1.25619	-0.608831	-0.357292	-0.763249	-0.871471	-0.935213	-0.299599	-0.0199572	-0.690279	-0.30423	0.446618	-0.414019	-0.0376435	-0.304836	-0.760698	-1.19051	-0.420336	-0.73109	-0.602853	-0.607624	-1.00181	-0.692005	-0.0919771	0.194649	-0.544624	0.890894	-0.556575
0.774__109.02902__Unknown	-0.940423	0.380758	-0.853795	-0.645854	-1.00181	-1.14923	-1.13279	-0.985603	-0.396343	-0.690279	-0.677918	-0.991753	-0.72104	-0.916433	-0.646462	-0.62237	-1.03478	-0.598177	-0.617386	-0.850325	-0.918905	-1.09423	-0.366709	0.209245	-0.430427	-0.576356	-0.744613	-0.895752	-0.328123	-0.620299	-0.997686	-0.968336	0.585098	-0.977919	-0.281327	-0.0889768	-0.740686	-0.875874	-0.563504	-0.653306	-1.15221	-0.727723	-0.958199	-0.586112	-0.649876	-0.994889	-0.640628	-0.402614	-1.21908
0.409__110.00694__Unknown	2.4874	1.81602	2.12145	2.43627	1.77068	2.10381	2.22933	2.43627	2.18683	2.4874	2.21229	1.84715	2.57819	2.06943	2.34153	1.69176	1.96787	1.84367	2.13123	1.97935	1.86261	2.3156	2.12145	2.04762	1.71834	2.20467	2.20467	2.3156	2.11307	2.20467	2.36944	2.43627	2.10381	2.06236	2.16599	1.79736	2.38103	2.02091	2.54215	2.38103	2.22933	2.06943	2.3156	2.22045	1.94748	2.22933	2.12145	2.60279	2.43627
1.88__110.05964__w/o MS2:2-AMINOPHENOL	0.893915	1.57276	0.821259	0.886412	1.04943	1.85188	1.10573	1.16878	0.88375	1.19512	1.03472	1.03585	1.24094	0.622747	1.02532	0.61561	0.728565	0.718472	0.761265	0.50716	1.83498	0.855966	1.32662	1.05557	1.00585	0.897914	0.849478	0.646059	0.758951	0.858846	1.1873	0.664459	0.797793	1.2747	2.21229	1.40721	1.18191	1.32259	1.02999	1.13193	0.787825	1.97386	1.22395	0.848666	0.908822	1.05753	0.866953	0.722021	0.532554
2.088__110.05966__4-Aminophenol	0.103366	0.889818	-0.568201	0.0190779	-0.0924477	1.46237	-0.274497	-0.406087	0.0904076	-0.0263287	-0.0228034	-0.0237191	0.131354	-0.135535	-0.16403	0.00688201	-0.553333	0.0379278	-0.135048	0.0362314	1.30163	-0.719984	-0.24058	-0.0121138	0.517175	0.153382	-0.100126	-0.189332	0.251208	-0.047907	-0.047907	-0.0343115	0.0814832	0.0511905	2.13843	0.593101	-0.327367	-0.443252	0.10357	-0.153633	-0.0039292	1.31716	0.261349	0.00605759	-0.082228	0.711274	-0.191866	-0.149738	-0.400955
0.795__110.06054__Unknown	0.3417	0.803082	0.878136	0.980186	1.1756	0.509363	0.598624	1.27035	0.514539	0.930272	0.911542	0.398268	0.677724	0.82656	1.21054	0.55639	0.574708	0.631701	0.619474	0.601663	0.646059	1.04443	1.08494	1.23692	0.512484	0.811706	0.396883	0.818699	0.622747	0.643887	1.36811	0.705876	1.01853	0.993817	0.779057	1.49074	1.19808	1.31214	1.28041	1.05064	0.569838	0.736849	0.697553	0.948219	0.579511	0.792557	0.473352	0.761265	0.913506
0.582__110.07026__2-AMINOPHENOL__-	0.281361	0.881794	0.742127	0.827581	0.877723	0.785398	0.600037	1.36811	0.789138	1.0904	0.907118	0.650626	0.661391	0.687069	1.55028	0.519512	0.851347	0.788468	0.513691	0.865052	0.616744	1.25992	0.942181	1.38839	0.471838	0.730045	0.305171	0.706781	0.894887	0.653002	1.66084	0.74253	2.24955	1.46941	0.758168	1.66084	1.22691	1.43639	1.81602	1.5205	0.772917	0.76729	0.456968	0.94928	0.417172	0.953496	0.669589	0.996087	0.727839
1.294__110.9756__Unknown	-0.208926	-0.528425	-0.701477	0.129131	-0.265391	0.0631686	-0.0419327	0.00978392	-0.0475706	0.146881	-0.449593	-0.0190071	-0.354065	-0.280221	-0.241846	0.237408	-0.0915332	-0.086929	-0.473317	0.454922	0.375564	-0.408038	-0.491939	-0.487876	-0.0986697	-0.184532	-0.165841	-0.320326	-0.135048	0.468925	-0.233966	0.351516	0.795452	0.285776	-0.0403458	0.0996194	-0.516161	-0.2198	-0.192351	-0.212742	-0.0580562	-0.196639	-0.412001	-0.498877	0.528148	-0.282859	-0.167911	0.665799	0.0636901
1.426__111.00772__Unknown	0.251208	0.3575	0.346695	0.398803	0.314462	0.367271	0.460826	0.46418	0.429551	0.457697	0.259026	0.221856	0.525024	0.333995	0.203503	0.550219	0.227866	0.40934	0.311989	0.325983	0.271223	0.310173	-0.00240579	0.0335148	0.325017	0.346931	0.467453	0.297584	0.614684	0.221697	0.33913	0.366622	0.73892	0.35869	0.546414	0.350822	0.552146	0.268928	0.273683	0.360213	0.377726	0.338292	0.606874	0.166808	0.477895	0.249331	0.651362	0.371736	0.384395
0.96__111.00794__w/o MS2:Pyruvic acid	1.07912	0.848666	0.94928	1.24781	1.21686	1.12398	1.06676	1.24426	1.02275	1.58154	1.20915	1.39287	1.33619	1.12928	1.24262	0.684037	1.29868	0.871765	1.23606	0.799525	0.823115	1.08367	0.988569	1.07064	0.944199	1.11976	0.809032	1.16601	1.21054	0.770897	0.923612	0.982066	1.33049	1.09547	1.09162	0.939076	1.13393	1.0483	1.02698	1.08783	1.44665	1.10573	1.30622	0.769813	0.876784	1.38438	1.06279	0.928311	1.3975
0.406__111.01__w/o MS2:Pyruvic acid	1.3805	1.12928	1.31293	1.48046	0.954626	1.24426	1.30822	1.50957	1.35997	1.54795	1.23194	1.02275	1.57605	1.0655	1.33254	0.782269	1.18976	1.08614	1.27856	1.08083	1.06934	1.41396	1.22395	1.09692	1.03529	1.19384	1.3644	1.32873	1.16453	1.22245	1.41608	1.47252	1.17381	1.12398	1.40721	0.842087	1.40213	1.11815	1.6337	1.45143	1.33975	1.2861	1.35644	1.22395	0.9386	1.30914	1.25629	1.46445	1.33975
0.833__112.04016__Unknown	0.686747	0.594851	0.614991	0.754428	0.807483	0.558546	0.6722	1.04443	1.58535	0.792557	0.87947	0.706213	0.982705	0.727012	0.941188	0.39205	0.780117	0.641544	0.646634	0.827071	1.0549	0.515621	1.25814	0.910565	0.778199	1.13836	0.776718	1.00488	0.521229	0.508388	0.973629	0.528862	0.817742	0.649888	0.571154	0.765168	0.404469	1.33975	0.890894	0.706213	0.919615	0.730721	0.870555	0.969152	0.830599	0.847346	0.504463	0.430399	1.27683
0.988__112.04146__w/o MS2:490 - 2,6-Dihydroxypyridine	-0.18637	0.397152	-0.00816896	0.407216	0.108948	0.371243	0.489996	0.678823	0.759826	0.67572	0.173294	0.160882	0.535621	0.446338	0.770426	0.185975	0.215059	0.272904	0.0720678	0.164449	0.194428	0.276599	0.577497	0.786115	0.235694	0.862263	0.147221	0.378743	0.22533	0.0485754	0.805673	0.332388	0.44174	0.412338	0.171055	0.68152	0.0186455	0.394014	0.655627	0.697268	0.468034	0.170501	0.540857	-0.148701	0.330326	0.287099	0.265404	0.18358	0.603661
1.568__112.0508__Pyrrole-2-carboxylic acid	0.833059	0.665799	0.655008	0.720657	0.906181	0.779446	0.733427	1.00096	0.534121	0.492956	1.11976	0.775099	0.681184	0.838246	0.974632	0.652332	0.612418	0.632379	0.8997	0.930272	0.686747	0.559086	0.894887	0.823964	0.963076	0.910565	0.978291	1.08431	0.147388	0.790853	1.08367	0.848238	0.941188	0.790159	0.293545	0.651056	0.960934	0.997343	0.585863	0.849947	0.976553	0.622026	0.867968	1.20251	0.600697	0.866071	0.357169	0.771368	0.997343
1.917__112.05123__PYRROLE-2-CARBOXYLATE__HMDB0004230	1.32068	0.707491	0.967775	1.22519	1.24026	0.942181	1.14443	1.37491	1.23387	1.21873	1.33619	1.27035	1.37007	1.32259	1.24426	1.3805	1.24262	1.21686	1.28041	1.20745	0.972508	1.25629	1.24262	1.01853	0.748745	1.15636	0.881246	1.30449	1.0549	1.3805	1.28041	1.16453	1.16878	1.1154	0.944199	1.19384	1.35548	1.22882	1.15636	1.30822	1.21054	1.09272	1.30066	1.18549	1.00585	1.18864	1.19384	1.25093	1.17271
2.105__112.0758__w/o MS2:Histamine	-0.361622	0.106527	-0.779406	-0.281327	0.390265	-0.559821	-0.00477964	-0.0410644	0.703767	-0.324054	-0.305443	0.160882	0.279208	-0.532975	0.433936	0.234896	0.270904	-0.532975	-0.228592	-0.504132	-0.276908	-0.404447	0.260833	-0.545456	-0.147625	-0.45497	-0.488511	-0.0460257	-0.568201	-0.260981	-0.133118	-0.0946364	-0.229423	-0.329375	-0.226237	-0.265945	-0.681601	-0.479103	0.126859	0.198014	0.869592	-0.909873	0.100079	-0.215386	-0.33061	0.777404	-1.01449	0.0940491	-0.0289712
0.372__112.11267__HISTAMINE__HMDB0000870	-0.832021	0.0477021	-1.23458	-1.10381	-0.77576	-0.718931	-1.27806	-0.413411	-0.596223	-1.3179	0.416296	-1.07195	-0.616216	-1.00023	-0.921893	-0.850325	-1.29886	0.475847	-0.512764	-0.196207	-1.35509	0.52927	0.300418	-0.064495	0.563414	-0.0995153	-1.13509	-0.486114	-0.816627	-0.642464	-0.0637822	-0.12742	-0.0138607	-0.274497	-1.34912	-0.728109	-0.816627	0.47732	-0.802959	0.0758272	-0.487876	-0.832021	-0.504671	0.396883	-1.254	-0.516161	-0.28192	-0.104549	-0.735765
0.474__112.89504__Unknown	1.94089	1.19808	1.42926	1.32873	1.67809	1.6481	1.62694	1.98772	1.62061	2.01368	1.93541	1.8875	1.85744	1.73099	1.90326	1.7389	1.94748	1.14752	1.79736	1.70424	1.29549	1.79254	1.31214	1.22882	1.38646	1.70424	1.66084	1.88291	2.088	1.96787	2.00695	2.05677	1.07974	1.75751	1.55549	1.39089	1.51228	1.91536	1.63804	1.97386	1.78779	1.54795	1.80198	1.40213	1.62694	1.76156	1.77995	1.59118	1.94748
0.818__113.03394__URACIL__HMDB0000300	1.26858	1.09547	0.890894	0.94306	1.14752	0.658592	1.27035	1.29868	0.933009	1.01497	0.994876	1.05212	1.13582	1.1008	0.897914	0.746002	1.0904	0.749098	0.927432	1.01311	0.602206	0.720405	0.889818	0.766475	1.0655	0.652332	0.845227	1.01161	1.29214	0.986035	0.873112	0.837742	0.973629	0.725711	1.16349	0.821259	0.719358	1.33791	1.1996	1.03828	0.821891	0.757295	0.805673	0.786115	0.892423	1.3975	0.859726	0.840777	1.37007
2.105__113.10669__Unknown	-0.811991	-0.180701	-1.35468	-1.0057	-0.881343	-1.10428	-1.0244	-1.35317	-1.27806	-0.83953	-1.11754	-1.31311	-0.778759	-1.00023	-1.04298	-0.774638	-0.781759	-1.2714	-1.35571	-0.610333	1.55337	-1.16408	-1.34157	-0.447262	-0.341499	-1.34636	-0.871471	-0.96201	-1.05589	-0.745597	-1.14378	-0.892714	-0.935213	-1.02199	-1.11499	-0.728109	-0.692005	-1.35571	-0.802959	-1.35691	-0.408654	-1.34081	-1.11754	-1.06525	-0.436417	-0.670183	-1.25978	-1.0244	-0.884928
0.53__113.69312__Unknown	0.288776	0.631701	-0.340627	0.467187	0.64781	0.326808	0.280937	0.401399	0.391321	0.477704	0.433936	0.512792	0.44039	0.50716	0.535361	0.364545	0.322587	0.533178	0.701757	0.542676	0.479218	0.202683	0.831588	0.64363	0.574708	0.443761	0.467453	0.649169	0.50547	0.1903	0.462248	0.297391	0.685025	0.261569	0.371489	0.338292	0.512792	0.626586	0.382963	0.401699	0.734781	0.472228	0.513691	0.861018	0.444158	0.583605	0.36425	0.411001	0.576612
1.975__114.00026__w/o MS2:Creatinine	-0.75405	-0.264226	0.0619884	0.287099	0.587097	0.261128	-0.983783	-0.425275	-0.0929189	-0.0861862	-0.110532	-0.377032	-0.692861	-0.844314	0.133249	-0.850325	-0.222548	-0.926477	-0.487876	0.792875	-0.301717	-0.572841	-1.03065	-0.72104	2.52483	-0.217058	1.01049	-0.935213	-0.119948	-0.675039	-0.774396	0.283482	-0.371317	-1.05641	-0.161641	0.44285	-0.448041	-0.664909	-0.150879	-0.884928	-1.3167	0.209245	0.249933	1.42423	0.62086	-1.35209	-0.729597	-0.721351	-0.215386
0.767__114.06469__Unknown	2.55094	1.93541	1.88291	2.59066	2.20467	1.8778	1.94089	2.60896	2.10381	2.2338	2.71288	2.11307	2.13843	2.68512	2.21229	2.37527	1.85743	1.79736	2.42276	2.66321	2.2085	2.24955	2.30131	2.47964	2.00006	2.44585	2.33481	2.45523	2.27151	2.05677	2.66321	2.83337	2.02091	2.18683	1.77995	2.6314	2.42276	2.80002	2.21229	2.80002	1.95984	2.22933	2.49873	2.6233	2.29622	2.66321	2.29622	2.27151	2.47964
0.661__114.06477__Unknown	2.55094	2.11307	2.52483	2.59066	3.19398	2.75442	1.9537	2.60896	2.4087	2.2338	2.71288	3.123	3.123	2.68512	2.57819	2.37527	2.93877	2.67343	2.55956	2.66321	2.2085	2.99351	3.19398	2.47964	2.21229	2.44585	2.33481	3.41159	2.99351	3.08058	2.66321	2.83337	3.41159	3.123	2.60279	2.61504	3.19398	2.80002	2.99351	2.80002	3.123	3.03005	2.49873	2.6233	2.29622	2.66321	2.29622	3.19398	2.47964
1.462__114.06688__w/o MS2:CREATININE	0.838246	0.663176	0.840777	0.793864	0.950441	0.781482	0.887282	0.813137	0.915081	0.816847	0.972508	1.0138	0.724123	0.781191	0.799106	0.868775	0.815519	0.67572	0.795453	0.767731	0.745169	0.31575	0.769813	0.809032	0.873956	0.905141	0.953496	0.938122	0.989563	0.779446	0.9046	0.939076	0.911542	0.817742	0.293545	0.911542	0.786115	0.966812	1.14443	0.782269	0.851347	0.821259	0.882725	0.846883	0.838246	0.870074	0.719358	0.81386	0.758951
2.013__114.092__Unknown	0.987941	-0.131426	0.660411	1.05212	0.923085	1.15791	0.897914	0.969152	0.399521	1.26696	1.24426	0.859726	0.715207	0.835399	0.670027	0.836247	0.888268	0.325017	1.06224	0.722021	0.300881	0.636495	0.667719	0.671528	0.684358	0.428867	0.669589	0.805673	1.01161	0.842986	0.66512	1.00945	0.987313	0.707491	0.448955	0.47151	0.581119	0.842087	0.898799	0.803894	0.727426	1.05861	1.12566	0.613233	1.15242	0.838246	0.147388	0.654139	0.628763
0.474__114.89333__Unknown	1.5173	0.92154	1.10573	0.969637	1.35238	1.2545	1.23038	1.53719	1.25093	1.62061	1.53427	1.5149	1.41808	1.28207	1.4881	1.34616	1.60849	0.812374	1.41985	1.27683	0.925842	1.37281	0.936902	0.87947	1.06934	1.29023	1.31716	1.42926	1.67158	1.60429	1.54017	1.59451	0.629106	1.34184	1.26328	1.00585	1.17127	1.52576	1.27323	1.4962	1.41608	1.16143	1.39089	1.05861	1.23447	1.33619	1.49074	1.21568	1.49887
0.414__114.98632__w/o MS2:Muscimol	0.502471	0.375324	0.529933	0.588921	0.161555	0.377935	0.346931	0.577497	0.489996	0.526297	0.275176	0.152644	0.631701	0.056756	0.338292	0.00688201	0.322587	0.292074	0.390512	0.234391	0.224538	0.370537	0.387917	0.24732	0.325017	0.230648	0.368729	0.479498	0.24393	0.272904	0.47151	0.387604	0.321302	0.189055	0.644797	-0.133118	0.428867	0.0763747	0.636223	0.403921	0.513691	0.361803	0.319157	0.456012	0.157949	0.335532	0.29739	0.573218	0.369256
0.811__115.04979__w/o MS2:5,6-DIHYDROURACIL	1.01161	0.89302	0.866953	1.02225	1.08494	0.890894	0.907118	1.09422	1.00298	1.01645	1.07579	0.964438	0.967775	0.919615	0.938122	0.9019	0.907118	0.916589	1.0741	1.01645	0.95246	0.846093	1.07215	1.00298	1.01965	0.989563	0.960934	1.17881	1.01909	0.987941	1.13061	1.07064	0.955642	0.89699	0.893468	0.944199	1.01757	1.09957	0.997974	1.05807	1.02999	1.02275	1.03212	1.10199	0.857855	0.974131	0.812374	0.941188	1.09347
2.432__115.05301__Unknown	0.731354	1.16745	0.843458	1.26328	1.46648	0.651056	1.15242	0.915081	1.22882	1.56661	1.1756	1.17127	0.583888	0.880696	1.23958	1.07579	0.682569	1.17381	1.33975	1.04443	0.809032	1.21568	0.877723	0.906181	0.454399	0.997343	0.704091	1.20984	0.931976	1.02999	1.04598	1.29868	0.762852	1.23447	1.13061	0.766101	0.774288	0.939076	1.15363	0.847808	1.07478	0.979243	1.18013	0.669589	1.28041	0.923612	1.43421	0.923612	1.18864
2.125__115.05435__DIHYDROURACIL__HMDB0000076	0.674997	1.32873	0.563712	0.836247	1.06807	0.610324	0.751909	1.82683	0.604513	0.435515	0.827951	0.900302	0.702028	0.752739	0.552653	0.840777	1.61169	0.658944	1.56661	1.00488	-0.0498211	0.789138	0.955642	0.983176	0.831588	0.63484	0.844295	0.85686	0.864221	0.922049	0.845227	0.850881	1.30066	0.923612	1.36631	1.00399	0.978291	0.88375	0.841219	0.837238	1.00298	0.755175	0.769813	0.888268	0.825286	0.855476	0.54708	0.918748	0.99277
0.532__115.06834__L-ORNITHINE__HMDB0000214	1.4881	1.46021	1.40721	1.53427	1.68111	1.3805	1.51228	1.6172	1.64518	1.5974	1.66084	1.60039	1.53427	1.55549	1.63061	1.54539	1.50713	1.49887	1.78344	1.76599	1.52865	1.54272	1.81602	1.61424	1.50713	1.65789	1.56384	1.83498	1.68817	1.43421	1.7389	1.71074	1.81205	1.53151	1.32455	1.59118	1.62397	1.77521	1.60039	1.69176	1.63804	1.61424	1.66477	1.8875	1.61424	1.66084	1.44893	1.55549	1.55549
0.541__116.04689__PROLINE__HMDB0000162	0.580753	0.791597	0.462555	0.629853	0.680041	0.583605	0.377528	0.622026	0.583051	0.585863	0.618755	0.558546	0.661391	0.588921	0.64363	0.71306	0.68152	0.551849	0.761864	0.575792	0.679139	0.484734	0.776718	0.720657	0.722021	0.562222	0.701485	0.629853	0.703442	0.526614	0.714818	0.41495	0.77012	0.276599	0.4649	0.790853	0.650626	0.789138	0.721286	0.561629	0.782269	0.501536	0.419053	0.870555	0.530774	0.655008	0.485369	0.660411	0.611618
2.184__116.04899__Unknown	0.763628	0.564637	0.187819	0.768172	0.978291	0.0923881	0.615883	0.825648	0.487086	0.557197	0.857855	0.540646	0.866953	0.858846	0.867968	0.884887	0.698234	0.453093	0.857358	0.5524	-0.744613	0.374134	0.887282	0.456665	0.573017	0.627915	0.786115	0.849073	0.396614	0.650626	0.825286	1.01497	0.737664	0.648136	-0.414627	0.751298	1.06807	0.916589	0.0248121	0.755175	0.765448	0.81386	0.766475	0.744522	0.919615	0.809032	0.658592	0.742932	0.908319
2.343__116.04903__w/o MS2:Maleamic acid	-0.33024	-0.393368	-0.568201	0.393173	0.500833	-0.265391	0.381031	0.333054	0.0843216	0.042756	0.29556	-0.136989	-0.208522	0.0127393	0.508117	0.225048	0.03164	0.251208	0.385923	0.249933	0.11964	0.360825	-0.150879	0.381321	0.0186455	0.281973	0.118481	0.461738	0.163483	-0.145739	0.47151	0.279452	-0.167422	0.291428	0.0114107	0.729314	0.454922	0.249632	0.414627	0.601901	-0.00998278	0.617998	-0.589635	-0.104952	0.218065	0.0955272	0.138754	0.0771638	0.212034
1.984__116.07032__w/o MS2:Proline	0.36425	0.0356926	0.581119	0.536187	0.37967	0.586539	0.691268	0.744846	0.436274	1.01853	0.53705	0.261569	0.740898	0.939076	1.16223	0.94928	0.346695	0.167512	0.638727	0.764278	-0.485329	0.472522	0.443133	0.426715	0.776718	0.460601	0.906181	0.776718	0.189275	0.691971	1.06118	1.06279	0.557197	1.18013	0.128517	0.880696	0.845227	0.601663	0.412566	0.525261	0.679139	0.414048	1.48559	0.554111	0.450824	0.39632	0.827071	1.17721	1.02175
1.348__116.07103__w/o MS2:PROLINE	0.729314	0.815519	0.889034	0.504463	0.457159	0.534121	0.651056	0.597987	0.396025	0.406252	0.531867	0.188357	0.387182	0.575232	0.296591	0.666841	0.394497	0.328453	0.785398	0.450824	0.47151	0.720405	0.322152	0.334127	0.429845	0.61561	0.629853	0.412338	0.861541	0.552146	0.414305	0.491617	0.412793	0.456968	0.536493	0.777061	0.494885	0.377727	0.211303	0.515621	0.425161	0.350822	0.464681	0.369256	0.150255	0.177473	0.526908	0.533861	0.486789
1.117__116.07115__w/o MS2:Proline	0.123781	0.426715	0.207815	1.50229	0.451842	1.27176	0.276599	0.477512	0.00978392	2.06237	0.191746	0.0720678	0.5117	0.0532151	0.282773	0.215059	0.53705	0.90973	1.16601	-0.202973	0.101738	0.380758	-0.0580562	0.566147	0.132081	0.00701894	0.101738	1.10721	1.02749	0.202927	0.837238	0.445098	0.28608	0.258265	0.0592647	0.174661	0.232193	0.0717755	0.111412	0.0488077	0.709508	0.00267887	0.20317	0.173574	0.560477	-0.0245693	-0.00182954	0.49536	0.366948
0.83__116.07127__Unknown	1.04443	1.12102	0.78264	0.459453	0.370985	0.454399	0.732071	0.702028	0.518414	0.359573	0.941188	0.475351	0.5906	0.750423	0.623364	0.547864	0.641909	0.405755	1.02275	0.751909	0.593101	0.758168	0.688174	0.567273	0.692743	0.988569	0.555164	0.698632	0.973629	0.741323	0.547864	0.383202	0.365759	0.525261	0.621124	1.03828	0.526614	0.723436	0.152343	0.626291	0.632379	0.592427	0.447844	0.667155	0.348905	0.425161	0.621388	0.249933	0.779446
0.57__116.1064__w/o MS2:Proline	1.48046	1.02532	2.4874	0.696605	1.50957	1.21943	0.94777	1.1112	1.61169	1.22691	1.07215	1.35825	1.33254	1.22395	1.17381	0.936902	1.39287	1.10573	1.49887	1.65073	0.935012	1.58535	0.888651	1.5173	1.22519	1.08152	2.07884	1.18381	1.75751	1.00828	1.25629	1.40901	0.609415	1.03585	1.18013	1.25814	1.44385	1.44665	0.379332	1.44385	1.38646	1.46237	0.806553	1.21396	1.12928	1.24262	1.05991	0.692743	1.32873
1.206__116.10736__Unknown	-0.443731	-0.532228	1.08083	0.522801	-0.365618	0.431256	0.179784	0.758168	-0.976526	0.882725	-0.312585	-0.386178	-0.778759	-0.425275	0.963076	0.042756	-0.500661	0.225653	-0.531482	-0.75062	-1.19868	0.372937	0.260833	1.20406	-0.709242	-0.199097	0.00934705	-1.01753	-0.608597	-0.793133	0.816147	-0.66435	-0.703111	0.933009	-0.844314	1.49349	-0.596223	1.04337	0.977203	1.05212	-0.741158	-0.979486	-0.498877	-0.838462	0.376061	-0.147257	-0.470323	-1.11902	-0.847907
0.476__116.8917__Unknown	0.486179	0.0356926	0.0146937	-0.0250033	0.341006	0.313715	0.0150947	0.447647	0.298691	0.56306	0.445806	0.485369	0.450194	0.27536	0.346695	0.32237	0.55639	0.0419679	0.41694	0.296591	-0.0044303	0.286383	-0.100995	-0.0121138	0.211669	0.267505	0.27536	0.442567	0.502188	0.400537	0.350991	0.347209	-0.18987	0.260159	0.299321	0.0142923	-0.112343	0.466022	0.244914	0.396614	0.381321	0.192665	0.170678	0.137481	0.197013	0.358964	0.376318	0.155115	0.41694
1.96__117.04721__w/o MS2:492 - Methyl acetoacetate	-0.00210289	2.38103	0.353234	0.149433	-0.0308997	-0.221093	0.128271	0.356837	0.234391	0.048173	-0.0215805	0.00408692	0.696295	0.0264337	0.071483	0.411001	0.03164	0.54708	-0.329375	0.632041	-0.210681	0.259026	-0.0774076	0.100882	0.213043	0.252637	0.247118	0.15409	0.0993646	0.528454	0.207212	0.293355	0.584177	0.169311	-0.414627	0.161898	0.24393	0.0946629	0.216486	0.11342	0.209245	0.185046	0.330838	-0.177787	0.215433	-0.188103	-0.00697629	0.233235	0.0186455
2.124__117.06933__Unknown	0.721286	1.14915	0.706213	0.791597	1.03685	0.734332	0.777404	1.70424	0.316571	0.497388	0.965939	0.897914	0.779446	0.753582	0.592427	0.831588	1.4962	0.704091	1.49074	0.893915	0.681184	0.945316	1.06224	1.10342	0.857855	0.677098	0.79479	1.02749	0.858846	0.872137	0.966812	0.992235	1.41608	0.986674	1.21568	1.11976	1.07215	0.973629	0.906181	0.94732	1.02532	0.690379	0.836247	1.0549	0.786511	0.927432	0.396025	0.908822	1.0646
2.322__118.0503__Unknown	0.368729	0.109553	0.585863	0.317641	0.463899	0.694825	0.576376	0.501536	-0.0385649	0.489996	0.419516	0.793194	0.442334	0.494256	0.299006	0.470192	0.521558	0.169609	0.388809	0.381321	0.746002	0.546747	0.61707	0.55639	0.591888	0.388378	0.269554	0.429845	0.454661	0.614684	0.58218	0.501361	0.624619	0.26568	0.267058	0.512484	0.876784	0.619474	0.594251	0.594551	0.571154	1.02419	0.177717	0.386505	0.589615	0.437912	0.406462	0.791225	0.636223
2.121__118.06394__VALINE__HMDB0000883	1.19384	1.02347	1.01645	1.39409	1.65383	1.25814	1.34184	1.53427	0.936437	1.12566	1.59118	1.3975	1.1996	1.3644	1.16673	1.39089	1.21054	1.18191	1.30449	1.52576	1.25093	1.57441	1.63804	1.66477	1.30066	1.25006	1.13193	1.60039	1.4389	1.56121	1.54539	1.5791	2.06237	1.67158	0.722021	1.78779	1.77068	1.57605	1.50503	1.54795	1.61424	1.31549	1.45143	1.57005	1.33619	1.4738	1.09692	1.55842	1.66084
1.322__118.06527__w/o MS2:607 - Indole	-0.167911	-0.019613	0.0847632	0.298691	0.337653	0.199212	-0.0419327	0.477512	-0.3323	-0.11855	-0.0190071	-0.0710703	-0.149003	-0.0318393	-0.239208	0.0843216	0.114417	0.174661	0.0664683	0.358964	0.022274	0.314293	0.133249	0.577497	0.299784	0.510919	0.0170569	0.28608	0.0559027	0.167882	0.234896	0.124577	0.860495	0.370537	0.267058	0.89925	0.512792	0.150646	0.173125	-0.040553	0.356837	0.0987291	0.0859424	0.184829	0.134939	-0.0181618	-0.377032	-0.194717	0.407643
0.643__118.08495__NORVALINE__HMDB0013716	1.19652	0.965939	1.6481	1.33254	2.04032	1.43639	0.767731	1.63804	1.09272	0.898357	1.31716	1.79736	1.52865	1.40213	1.13193	1.46237	1.71834	1.55028	0.916589	1.55183	0.803894	0.977203	0.550219	2.3156	1.01161	1.8686	1.15303	0.858846	1.96787	2.17642	1.1912	1.07478	3.03005	1.64151	0.652332	2.34153	1.97935	1.146	0.514846	1.74242	1.81602	2.21229	1.35825	2.05677	0.600697	1.07974	1.08988	1.92049	1.00245
0.511__118.08504__INDOLE__HMDB0000738	1.80198	1.58749	1.65383	2.04762	2.04762	1.42705	1.84715	2.18683	1.70425	1.98772	2.07884	1.79253	1.52576	2.00006	1.84715	2.29107	1.71489	1.54539	1.55549	2.21229	1.62694	1.63804	1.40901	2.99351	1.3953	2.69649	1.71074	1.64151	1.97386	2.18683	1.8686	1.76599	3.08058	2.17642	1.2861	2.93877	2.72868	1.98772	1.20406	1.74768	2.42276	2.65274	2.42276	2.06236	1.93541	1.84367	1.66084	2.4874	1.99447
2.376__118.0863__Unknown	-0.585389	1.05753	0.585863	0.249632	0.212623	0.694825	0.0631686	0.36425	0.464461	-0.0764047	0.346931	0.022274	0.147388	-0.251227	-0.178937	0.273311	0.375021	0.0871288	0.260159	0.00267887	0.717111	6.14286e-05	-0.0617855	0.244595	0.591888	0.39076	0.189729	0.0324618	0.147388	0.0583222	0.230648	0.34619	0.225048	0.17622	0.45923	0.165738	0.104438	0.00674504	0.28328	0.120635	0.571154	0.723112	0.105228	0.219534	-0.0336953	-0.121902	0.406462	0.791225	0.293545
0.762__118.91942__Unknown	-0.0275383	-0.0943768	0.0410733	0.184829	0.142917	0.317447	-0.309934	-0.171092	0.0904076	0.206891	-0.0633302	0.135165	0.434914	0.237408	-0.00344918	-0.287317	0.27536	0.52094	0.452071	0.208355	0.260833	0.0382574	-0.100995	-0.214926	0.214435	-1.01449	0.115654	-0.370115	0.303224	0.289768	0.121257	-0.0178531	-0.124506	-0.120786	-0.324441	-0.334595	0.164151	0.0814832	-0.445249	-0.260501	0.231745	0.114956	-0.0764047	0.101738	0.834445	0.241196	0.121078	0.137085	0.105228
0.778__118.94565__Unknown	-0.0560924	-0.0910898	0.0410733	0.18063	0.141301	0.303442	-0.105355	-0.174624	0.0927157	0.1903	-0.101988	0.120371	0.435711	0.23903	0.00802273	-0.323667	0.254813	0.516909	0.499214	0.175665	0.262202	0.0310346	-0.118014	-0.211536	0.215433	-1.23799	0.0980554	-0.447262	0.307229	0.283684	0.0614312	-0.0152236	-0.171939	-0.200743	-0.541897	-0.338148	0.139944	0.0740742	-0.743631	-0.270158	0.21934	0.10925	-0.0666159	0.0933384	0.882725	0.218759	0.11964	0.158431	0.100539
1.288__119.01501__w/o MS2:Benzimidazole	-0.248256	1.65073	0.33714	0.516528	0.268928	0.115187	0.753582	0.650626	0.56887	0.0528154	-0.23236	-0.129003	1.49074	1.05861	1.04598	2.03429	0.328651	0.489412	-0.204612	-0.522677	-0.0066387	0.554111	0.342047	0.332388	0.320654	0.0150947	0.884319	0.43899	-0.430427	0.0763747	0.546747	1.08152	0.572664	0.0532151	0.0447564	0.607888	0.186582	0.194649	0.119058	0.374426	0.558816	0.356505	1.8778	-0.040553	0.0619884	0.197654	0.679139	0.292885	1.44125
0.936__119.03601__w/o MS2:Benzimidazole	0.788468	0.607888	0.595599	-0.101282	0.801253	0.240388	0.382323	0.141814	0.278817	1.02647	0.847808	0.973629	0.215707	0.486491	0.578296	0.109943	0.971256	0.386505	0.928769	0.5117	0.325017	0.41694	0.60393	0.312619	0.792557	0.521229	0.086536	0.73523	0.394712	-0.047907	0.498368	0.45207	0.905662	-0.228592	0.0845425	-0.104118	0.0577854	1.04598	0.0654842	0.666163	0.5906	0.0890187	-0.0826353	0.784731	0.120196	0.721286	0.393765	0.0574869	0.403243
2.172__119.04838__Unknown	1.10342	0.0158367	-0.666757	0.928311	0.590883	0.225048	0.612669	0.575512	0.234391	1.66084	0.741725	0.407216	1.02866	0.448728	0.707491	0.687782	0.335224	0.236785	1.00707	0.307556	0.167056	0.751298	0.629106	0.655963	0.433707	0.717913	0.601663	0.741323	0.89651	0.450824	0.398027	0.473877	0.829458	1.07579	0.269904	0.638386	0.54439	0.445806	0.466255	0.287674	0.566891	0.571421	0.387393	0.994876	0.916589	0.911542	0.403243	0.296991	0.571421
1.318__119.0494__w/o MS2:Benzimidazole	0.669589	1.00298	0.963076	1.20569	1.31373	1.09422	1.1112	1.52315	0.790853	0.885621	1.05753	0.821259	0.896029	1.02063	0.830599	1.26696	0.982705	1.02647	0.938122	1.16002	0.854986	1.31907	1.1912	1.44125	0.702777	1.0549	0.698234	1.28207	0.924888	1.00298	1.23038	1.16601	1.83079	1.33791	0.913506	1.73482	1.50503	1.23194	1.18013	0.89302	1.3487	0.912444	1.29634	1.02866	0.867968	1.02063	0.776718	1.00646	1.50229
0.47__120.00203__w/o MS2:Homoserine	-0.426562	-1.06239	-0.251227	-1.34363	-1.04253	-0.583361	-0.285342	0.175314	0.108219	-0.164632	-0.706205	0.0257378	-0.72104	-0.412001	-0.721351	-0.00958642	-0.2057	-0.887277	-0.589635	-0.131682	0.129669	-0.199097	-0.990626	-0.743631	-1.06882	-0.156762	-0.208083	-0.0349329	-0.299599	-0.206256	-0.231263	-0.159036	-0.408654	0.0466738	0.0677307	0.260539	0.54008	-0.712316	0.261937	-0.708141	-0.50521	0.15913	-0.135048	-0.955123	-0.0103515	-0.411031	-0.504671	-0.141419	-0.31418
0.782__120.04249__ALLOTHREONINE__HMDB0004041	-0.338688	0.668912	-0.051937	-0.17029	-0.131939	0.115187	-0.18913	-0.182771	0.0717755	-0.0764047	0.0559027	0.0524243	-0.059134	0.0967075	-0.105962	0.0231685	0.027886	-0.0146745	-0.0541492	-0.0475706	-0.0336953	-0.085633	0.253408	0.122987	0.235694	0.0876445	0.384611	0.0153483	-0.0534011	-0.33024	0.0181153	-0.525567	-0.064495	-0.186845	0.0936336	-0.160483	0.0337869	-0.00182954	-0.172806	-0.105658	0.17834	0.0668031	-0.120367	0.101738	-0.282859	-0.247382	-0.229423	-0.194717	0.00047811
2.128__120.04456__1,2,3-Benzotriazole	1.42705	1.10837	1.05991	1.52576	1.48559	1.54272	1.62061	1.1912	1.44125	1.32662	1.54272	1.69531	1.7389	1.55842	1.56661	1.71489	1.2861	1.5791	1.40464	1.37764	0.996087	0.814714	1.47252	1.01645	1.57005	1.74242	1.81205	1.96787	1.37678	1.53151	1.5974	1.40213	1.13582	1.33619	0.926418	1.14676	1.32455	1.52865	1.44385	1.36631	1.57276	1.48559	1.57605	1.37007	1.71074	1.60039	1.34405	1.30622	1.50713
0.575__120.06574__HOMOSERINE__HMDB0000719	-0.119059	0.623364	0.394014	0.307929	0.473614	0.771368	0.411647	-0.0289712	0.746373	0.299006	0.749462	0.527841	0.636768	0.849478	0.487377	0.698234	0.22533	0.94306	0.610907	0.759826	0.29584	0.536187	0.749098	0.433477	0.911054	0.419516	0.876784	0.363301	0.705539	0.292074	0.783009	0.0631686	0.519512	0.536493	0.725711	0.444464	0.569536	0.455297	0.369256	0.232	0.873956	0.375021	-0.0352769	0.653835	-0.405205	0.616156	0.497388	0.339782	0.169609
1.959__120.07913__w/o MS2:PHENYLETHANOLAMINE	2.16599	1.22883	1.71074	2.52483	2.52483	1.76599	2.52483	2.54215	2.05677	2.34153	2.38103	2.27151	2.2814	2.52483	2.4087	2.4087	2.09693	1.70749	2.16599	2.45523	1.37678	2.43627	2.47174	2.78479	1.18191	2.13843	1.8778	2.61504	2.09693	2.50977	2.61504	2.50977	2.88971	2.61504	1.41985	2.85122	2.81474	2.43627	2.57819	2.30131	2.38103	1.86261	2.57819	2.34153	2.52483	2.34153	2.11307	2.67343	2.69649
2.181__120.08052__Unknown	0.667719	1.19512	0.451842	0.937513	0.64363	0.103162	1.21802	0.385157	0.475148	0.866071	0.701757	0.540646	0.830599	0.815117	0.863201	0.851347	0.247522	0.534121	0.275176	0.437912	0.0879185	1.19384	0.761265	0.691971	0.444158	0.817742	0.875014	0.745169	0.605195	0.686747	0.907814	0.782269	0.839526	0.681184	1.44665	0.843458	1.32662	0.646634	0.297391	0.746002	0.525978	0.613962	0.866953	0.716329	0.620105	0.744522	0.413247	1.05064	1.04598
2.402__120.08061__w/o MS2:Indoline	0.265941	0.917654	-0.457663	0.742127	0.59375	0.213367	0.801253	0.68468	0.289253	0.729679	0.714818	0.221856	0.500833	0.749098	0.530204	0.413791	0.417629	0.783009	0.390512	0.755175	0.634521	0.537367	0.397469	0.788468	0.194649	0.709858	0.739708	0.535361	0.53705	0.894887	0.807018	0.900903	0.774694	0.496148	0.65824	0.727012	0.753582	0.667437	0.594251	0.796976	0.158431	0.815117	0.604854	0.613233	0.441204	0.521888	0.564011	1.19384	0.715596
2.054__121.02698__Unknown	2.35397	1.61424	1.87276	2.23823	1.79736	1.94089	1.99447	1.84367	1.84715	2.85122	1.89245	1.66084	2.67343	2.72868	1.91536	2.06943	1.68492	1.63061	2.36944	2.43627	1.64518	2.4874	1.49074	1.4962	1.29634	2.93877	1.82113	1.9537	2.42276	1.78344	2.088	1.90929	2.34153	2.57819	1.77521	1.94748	1.6481	1.54272	1.83079	1.91536	1.84367	1.78344	2.09693	1.71834	2.45523	1.8778	2.088	1.97386	1.74242
2.393__121.02726__w/o MS2:4-HYDROXYBENZALDEHYDE	0.55626	0.636495	1.10837	1.0655	1.10573	0.271583	0.830599	1.7389	1.44893	0.780117	0.672937	0.316571	0.85686	1.33457	1.33049	0.912444	0.52301	0.816847	1.41608	0.706497	1.61424	0.990548	0.437379	0.64574	0.707491	0.772539	0.581119	1.16745	0.863201	0.511166	0.820394	1.17271	1.83886	0.853216	1.14443	0.635134	1.1112	1.21054	0.674336	0.99277	-0.518942	0.911054	0.757295	0.690379	0.625995	1.2545	2.72868	1.06224	1.0655
0.958__122.02355__Unknown	0.027886	0.209245	-0.235089	0.154865	-0.0506738	0.393173	0.347772	0.458763	0.410771	0.45636	-0.0397751	0.144733	0.397469	0.357169	0.630225	0.310832	0.1853	0.244595	0.1815	0.109748	0.0644969	0.0993646	0.258745	0.494885	0.332388	0.783009	0.330582	0.767731	0.284235	0.0896076	0.761864	0.26642	0.406671	0.250476	0.177962	0.407934	0.146542	0.414949	0.545671	0.522801	0.406004	0.212833	0.421725	0.101738	0.248878	0.202441	0.116995	-0.00417968	0.291428
1.866__122.02387__w/o MS2:NICOTINATE	0.792557	0.683267	0.730045	0.516528	0.824924	0.715596	0.629106	0.861018	0.670408	0.744846	0.838246	0.83344	0.749098	0.813137	0.790853	0.659275	0.713859	0.819711	0.868775	-0.104952	0.549135	0.537367	0.890894	0.773264	0.684358	0.813137	0.215246	0.971882	0.669251	0.627915	0.815519	0.764278	0.7809	0.594251	0.526908	0.722788	0.668671	0.919182	0.614377	0.718472	0.775099	0.732391	0.761265	0.938122	0.503031	0.728939	0.594251	0.706213	0.815519
1.211__122.02719__w/o MS2:Cysteine	0.329156	0.439297	0.364881	0.265404	0.35869	0.441379	0.365557	0.425366	0.341006	0.203503	0.314631	0.270419	0.436835	0.253124	0.204913	0.265404	0.260833	0.351338	0.41694	0.273311	0.292074	0.317118	0.337921	0.353693	0.381967	0.290619	0.433477	0.33584	0.147388	0.184829	0.39076	0.283482	0.373539	0.138754	0.423887	0.2437	0.288571	0.473614	-0.407504	0.222064	0.52927	0.241482	0.435992	0.215707	0.101481	0.383568	0.183818	0.122033	0.279945
0.455__122.92349__Unknown	1.3644	1.14752	1.34405	1.52315	1.71489	1.45701	1.41985	1.26858	1.72164	2.00006	1.47756	1.59118	1.86261	1.22245	1.52865	1.27323	1.7005	1.49349	1.40004	1.57005	1.2545	1.05138	1.16349	1.12398	1.25093	1.26858	1.31214	1.50608	2.17642	1.49887	1.5149	1.46648	1.61424	1.13319	1.43188	1.22072	0.946831	1.46445	1.50957	1.30449	1.33457	0.918748	1.23958	1.21054	1.70424	1.57605	1.50957	1.42423	1.33254
1.323__123.04372__Benzoic acid	0.793529	0.789138	1.00945	1.22691	1.3644	1.13193	1.15482	1.56661	0.94928	1.00192	1.10199	0.933486	0.867968	1.04092	0.858846	0.983646	1.04166	1.09272	1.01965	1.23447	0.945316	1.3953	1.1924	1.48046	0.823115	1.11388	0.780509	1.34184	1.05004	1.13957	1.32259	1.22072	1.8875	1.39877	0.99277	1.78344	1.56385	1.25277	1.38839	0.967775	1.39287	1.07064	1.14443	1.11976	1.00399	1.09547	0.834445	1.02749	1.5173
0.958__124.03958__NICOTINATE__HMDB0001488	0.441379	0.607182	0.551553	0.544689	0.686747	0.755175	0.613546	0.465511	0.887775	0.718193	0.558546	0.800844	0.72484	0.579026	0.651669	0.720972	0.742127	0.598624	0.672937	0.728939	0.76938	0.835399	0.684037	0.501185	0.881794	0.839983	0.989563	1.33619	0.630596	0.601424	1.05212	0.717111	0.782269	0.648136	0.646059	0.482306	0.816847	0.45636	0.648136	0.448728	0.764278	0.806553	0.663176	0.651056	0.689809	0.723779	0.540646	0.300418	0.724123
2.091__124.05107__w/o MS2:5-METHYLCYTOSINE HYDROCLORIDE	0.87947	-0.471065	0.196218	0.945316	0.708133	0.652333	1.03472	1.06807	-0.3323	1.37007	0.736478	0.645421	0.663515	0.200947	1.04012	0.990547	-0.011158	0.155953	-0.601247	0.352562	1.50713	1.21686	1.24426	1.35045	0.850414	0.379038	0.439748	0.195987	0.549368	0.854663	1.16453	0.26642	0.0949343	1.0138	0.844295	1.12777	0.477512	1.23038	1.84367	1.08937	0.383385	-0.0328131	0.295079	0.0225594	0.980186	0.969152	0.0887026	0.599366	-0.424243
1.884__124.05197__w/o MS2:Isonicotinic acid	0.797793	0.245916	0.149242	0.705539	0.843458	0.542383	0.925265	0.783844	0.707491	1.14676	0.66843	1.00488	0.663515	0.0739064	0.702028	-0.33319	0.640063	0.660009	0.341499	0.155734	0.72608	0.492723	1.64151	0.94928	0.314631	0.82656	0.0431269	0.0904076	0.519512	0.702777	0.849073	0.0991097	1.31549	0.833059	0.396025	0.737914	0.498106	0.904057	0.838246	0.753582	0.708516	-0.0537757	0.330838	0.570437	0.560477	1.21802	0.167284	0.308342	-0.400955
0.965__124.07586__w/o MS2:4-Methoxyaniline	0.366621	0.415173	0.390265	0.35915	0.571688	0.400333	0.668913	0.897914	0.562222	0.8997	0.263199	0.574408	0.201584	0.294347	1.02175	0.539438	0.570437	0.253124	0.405755	0.439297	0.513691	0.803082	0.604513	0.851347	0.494885	0.601901	0.346458	0.623956	0.431594	0.314631	1.13193	0.708133	0.633604	1.01645	0.393515	1.19512	0.444158	1.03472	1.41396	1.09101	0.270584	0.3952	0.362399	0.447844	0.612418	0.504941	0.267058	0.231999	0.348905
0.484__124.08612__w/o MS2:HISTIDINOL	1.2492	1.14443	1.30822	1.71834	1.17012	1.12566	1.14915	1.35345	1.50957	1.22245	1.25992	1.26696	1.26858	1.18549	0.999753	1.30822	1.19808	1.57005	1.33619	1.60039	1.42423	1.30622	1.44385	1.48317	1.14443	1.19512	1.41396	1.12566	1.35644	1.42705	1.29023	1.2861	1.82683	1.08367	1.15242	1.35045	1.5173	1.52315	1.69177	1.49349	1.40464	1.46021	0.935012	1.52865	1.38839	1.33883	1.20251	1.61424	1.34405
0.72__124.08729__Unknown	0.468925	0.415173	0.507503	0.576376	0.559993	0.439748	0.11964	0.406462	0.534121	0.468925	0.503917	0.287099	0.430917	0.382323	0.55639	0.619474	0.476906	0.482081	0.652332	0.421063	0.569233	0.346458	0.566509	0.61292	0.400044	0.532554	0.519512	0.382323	0.598624	0.261937	0.516909	0.398268	0.45636	0.373837	0.197294	0.702777	0.484155	0.89699	0.800434	0.632379	0.497681	0.512484	0.182422	0.675359	0.360615	0.387604	0.205879	0.533861	0.574108
0.457__124.92271__Unknown	0.523254	0.451295	0.573764	0.606874	0.850881	0.656298	0.441379	0.327142	0.816497	0.952979	0.515234	0.67374	0.875014	0.432589	0.497681	0.353464	0.855476	0.600697	0.521229	0.666163	0.481074	0.273923	0.207212	0.292532	0.404195	0.353993	0.431256	0.552653	1.1154	0.647209	0.584783	0.565785	0.650841	0.206891	0.64781	0.24732	0.274187	0.614684	0.438298	0.421523	0.445616	0.140757	0.330838	0.410771	0.722021	0.600697	0.606874	0.435319	0.451295
1.536__124.9914__w/o MS2:Minoxidil	0.323975	0.298691	0.376061	0.479498	0.55626	0.311807	0.439297	-0.0077066	0.407643	0.411001	0.498922	0.393515	0.454922	0.308985	0.406462	0.489996	0.505206	0.227866	0.56121	0.469214	0.288571	-0.159932	0.627218	0.566147	0.486789	-0.284919	0.482632	0.590883	0.268075	0.622747	0.340417	-0.104549	0.859726	0.130126	0.299321	0.433936	0.253124	0.497893	0.250476	0.202683	0.472522	0.484734	0.43288	0.27982	0.503031	0.478086	0.210521	0.559086	0.301142
1.981__125.02224__Unknown	-0.266123	-0.723771	-0.31989	0.477895	-0.199701	0.300418	0.269248	0.724841	1.13319	1.33049	-0.347371	0.03164	0.50631	0.519189	1.29464	0.572664	0.269401	-0.908578	-0.103326	0.290619	-0.215852	0.344916	-0.573693	0.871393	-0.453165	0.793864	0.272904	-0.223168	0.657567	0.24559	1.05861	0.548802	-0.0537757	1.22245	0.583322	0.562707	-0.296798	0.229215	0.886016	1.16745	-0.32987	-0.24907	0.00267887	-0.326138	0.376061	0.253408	-0.0500868	0.659606	0.0213721
2.224__125.02464__w/o MS2:(R)-4-aminoisoxazolidin-3-one	-0.171092	0.623956	0.223055	-0.337338	-0.435345	-0.184532	-0.553884	-0.861759	-0.596223	-0.268156	-0.446254	-0.692861	-0.263615	-0.540394	-0.230351	-0.356796	-0.220439	0.0195098	-0.0370353	-0.107875	0.806553	-1.04626	-0.323033	-0.500321	-0.807891	-0.274497	-0.501093	-0.895752	-0.119948	-0.48378	-0.449593	-0.239564	-0.477517	-0.402055	-0.150879	-0.424758	-0.500491	-0.450913	-0.26261	-0.236536	-0.699197	-0.369239	-0.686924	-0.601055	-0.511483	-0.526315	-1.03478	-0.338688	-0.588258
2.444__125.09384__Unknown	0.63484	0.608801	0.255569	0.762852	0.736849	-0.0470245	0.761265	0.719756	0.837238	0.394014	0.922557	1.01049	0.112957	0.933963	0.839983	0.56306	0.76938	0.35869	0.768172	0.694466	0.894887	0.737664	0.954626	0.576084	0.614991	0.854986	0.636768	0.842513	0.631418	0.62086	0.604854	0.303007	0.872137	0.849947	0.961994	0.856413	0.853779	0.875014	1.03757	0.562707	0.469214	0.957092	0.650626	1.04092	0.887775	0.732391	0.604222	0.732711	0.639401
2.052__125.1075__Unknown	1.32662	0.946341	1.19512	1.31373	1.18191	1.27323	1.13582	1.3805	1.33975	1.34405	1.40213	1.44665	1.15363	1.08494	1.20915	1.66084	1.21802	1.02749	1.08614	1.44665	0.89302	1.06676	1.30066	1.01757	1.27035	0.999753	1.27035	1.35452	1.50713	1.70749	1.55842	1.75287	1.13836	1.54144	1.29023	1.23606	1.16601	1.35238	1.35045	1.32662	1.46237	1.52576	1.68492	1.33975	1.31214	1.29214	0.980186	1.56121	1.38839
1.953__125.11122__Unknown	1.70424	0.311624	1.1154	1.59451	1.36193	1.1106	1.63061	1.80198	2.07884	2.22045	1.42705	1.94748	1.83498	1.5149	1.41396	1.82113	1.82683	1.19808	1.35825	2.06237	0.94732	1.74242	1.16062	1.23692	0.77012	1.19652	1.50713	1.35045	2.36944	2.04762	1.62694	1.83498	1.66477	1.92464	1.21396	1.46445	1.83498	1.3805	2.18683	1.54539	1.40721	1.4962	1.49887	1.16745	2.13123	1.72164	1.67158	1.85744	1.42705
0.711__126.02125__Unknown	0.158431	0.435711	0.90973	1.23958	0.588327	0.60973	0.258745	0.139645	0.69969	0.489996	0.545392	0.33714	0.408478	0.260349	0.346695	0.944199	0.53705	0.51001	0.401699	0.707812	0.392831	0.0559027	0.323046	0.683267	1.53151	0.118855	0.697268	0.312619	0.640754	0.436274	0.596044	-0.27088	0.376517	0.528454	0.448955	0.736849	0.472522	0.123384	0.788803	0.208612	0.375564	0.121257	0.293545	0.503612	0.252318	0.532211	0.784287	0.433477	0.0913214
0.5__126.02143__TAURINE__HMDB0000251	-0.257411	0.436835	1.13582	1.36811	0.164449	0.651669	0.307229	-0.327367	0.641909	0.722405	0.531072	0.24347	0.472522	0.0264337	0.252637	0.946341	-0.32509	0.461052	0.630225	0.64781	-0.225731	-0.153633	0.325632	0.475148	1.54539	-0.238852	0.722021	-0.230807	0.84566	0.382523	0.700867	-0.606226	0.346931	0.372073	-0.171092	0.501361	0.322817	-0.276216	0.925265	0.215707	0.410771	-0.633218	-0.185896	0.719358	0.1876	0.364545	0.918748	0.145578	-0.167422
0.879__126.02229__(2-AMINOETHYL)PHOSPHONATE__HMDB0011747	0.687391	0.725711	0.975903	1.06335	0.884887	0.748392	0.886412	0.997343	1.19582	1.09272	0.685939	0.930272	0.728939	0.68537	0.595822	0.99277	0.966812	0.880696	0.716329	1.13582	0.792557	0.78264	0.621388	0.709508	1.22072	0.712441	0.907118	0.851347	1.03932	1.0655	0.907118	0.769813	1.00096	1.02063	1.04092	1.09422	0.971256	0.592427	1.09957	0.551849	0.670789	0.841661	0.810856	0.670027	0.927872	0.820394	0.90973	0.852187	0.710207
0.957__126.05559__5-METHYLCYTOSINE__HMDB0002894	0.823539	0.841661	0.832672	1.10721	0.873112	0.83382	0.836247	1.01757	1.20084	1.08783	0.748392	0.869592	0.965939	0.933009	1.09838	0.835399	0.921073	0.759826	0.862263	1.13193	0.815117	0.792557	0.891825	0.961465	0.998605	1.31549	0.94306	1.07341	1.02999	1.04166	1.08494	0.869184	1.0334	0.955642	1.04647	1.08083	0.868372	1.02647	1.25814	1.1912	1.15636	0.893915	0.894887	0.944758	0.924511	0.9019	0.851347	0.933009	1.02647
2.052__126.09044__Unknown	1.64151	1.26328	1.53719	1.71074	1.52315	1.62694	1.48046	1.65383	1.57605	1.72164	1.82113	1.83079	1.55028	1.46021	1.53719	1.94748	1.55337	1.34616	1.42217	1.77995	1.1154	1.35045	1.59118	1.36811	1.52865	1.28408	1.55842	1.80198	1.78344	2.03429	1.97935	2.13123	1.45143	1.88291	1.57005	1.55028	1.53427	1.69531	1.65383	1.59118	1.82113	1.77521	2.088	1.67475	1.59118	1.61424	1.32068	2.00695	1.68817
0.821__126.09134__w/o MS2:3-METHYLHISTAMINE	0.417629	0.656298	0.487086	0.775099	0.768947	0.55377	0.522593	0.772917	0.633903	0.511413	0.655627	0.499858	0.575792	0.67572	0.537684	0.705876	0.439297	0.617998	0.668913	0.587097	0.736478	0.474434	0.749826	0.747526	0.659606	0.803894	0.61292	0.801253	0.420541	0.466022	0.66201	0.65824	0.778669	0.580083	0.640063	0.781482	0.594251	0.765448	0.489412	0.566509	0.95086	0.611618	0.705539	0.709508	0.461535	0.591888	0.520651	0.793864	0.801253
0.468__126.10152__3-METHYLHISTAMINE__HMDB0001861	0.171255	0.00285755	0.427828	0.765448	1.01497	-0.0440967	0.155953	-0.227139	0.982705	0.1294	0.346931	0.106527	0.328849	0.552653	-0.085633	0.955642	0.156879	0.79824	0.238717	0.289015	0.411647	-0.0162599	0.357832	0.249632	0.0795172	0.487086	0.887282	0.0946629	0.448728	0.594	-0.188704	-0.0946364	0.329939	-0.0831196	0.528454	0.45636	0.915625	0.444464	0.404195	-0.0254247	0.670027	0.0731424	-0.194717	0.51001	0.314462	0.200434	0.172955	1.17012	-0.0798084
0.405__126.97166__w/o MS2:4-Hydroxy-6-Methylpyran-2-One	0.697837	0.534121	0.638727	0.628419	0.443133	0.632379	0.544091	0.728565	0.797793	0.881794	0.579026	0.444158	0.768559	0.492217	0.480245	0.482958	0.654726	0.494256	0.644142	0.280512	0.488837	0.559824	0.54008	0.321885	0.487982	0.38936	0.654139	0.622747	0.77012	0.574408	0.682569	0.641544	0.412338	0.539438	0.827071	0.270584	0.67374	0.440069	0.851347	0.632379	0.614991	0.529933	0.573017	0.5906	0.487086	0.599365	0.64751	0.782269	0.711557
0.407__127.02334__Unknown	1.42217	1.0904	1.2861	1.40213	0.982705	1.20084	1.2545	1.47756	1.3805	1.52315	1.1864	1.04092	1.47252	1.08936	1.2747	0.911542	1.18549	1.06807	1.22882	1.13061	1.1112	1.3644	1.17381	1.0334	1.05625	1.14275	1.32455	1.29634	1.288	1.22519	1.3487	1.40004	1.17127	1.17381	1.3805	0.867968	1.37007	1.08367	1.57276	1.4117	1.27323	1.27176	1.26513	1.19384	1.01805	1.24094	1.25992	1.40464	1.29023
1.587__127.03829__Thymine	0.481856	0.882725	0.525261	0.755175	0.596325	0.430399	0.656909	1.13319	0.689004	0.698632	0.376717	0.232884	0.898357	0.742127	0.730721	0.595225	0.304927	0.806553	0.456968	0.663854	0.242907	0.269554	0.431256	0.646634	0.452298	1.62061	0.595599	0.364881	0.567535	0.326808	0.967775	0.712441	0.538962	0.641149	0.684037	1.10199	0.741323	0.638727	1.06934	0.792557	0.295079	0.322587	0.736849	0.467187	0.422384	0.601901	0.930814	0.966375	0.782269
2.186__127.03946__w/o MS2:4-Hydroxy-6-methyl-2-pyrone	0.604513	-0.982419	-0.200743	0.631135	0.779446	0.268076	0.701486	-0.014949	0.415882	0.639401	0.598624	0.700867	0.829754	0.759826	0.748392	0.810856	0.17622	-0.25057	0.169609	0.370761	-0.537816	0.18358	0.535881	0.234896	0.526614	0.66843	0.510278	0.73892	0.38103	0.563414	0.475599	0.662369	0.819711	0.47469	-0.43299	0.886412	0.655008	0.861541	0.189275	0.766475	-0.0361725	0.293734	0.76729	0.575792	0.616156	0.54708	0.144733	0.993293	0.757295
2.632__128.05946__w/o MS2:Naphthalene	0.384179	0.354293	0.314462	0.54708	0.734332	0.258745	0.562464	0.650626	0.463225	0.5392	0.55773	0.78264	0.49247	0.492723	0.291196	0.728565	0.684358	0.87947	0.631135	0.778669	0.479218	0.412338	0.659275	0.585098	-0.0283316	0.384179	0.464681	0.605515	0.759826	0.555471	0.416296	0.463899	0.517711	0.666841	0.699286	0.629106	0.715207	0.604222	0.612418	0.408478	0.616744	0.207815	0.598995	0.585863	0.739708	0.520651	0.47617	0.631135	0.413247
2.388__128.06172__Unknown	0.213043	0.731354	0.320124	0.823964	0.427016	-0.331787	0.562464	0.63712	0.587097	0.408478	0.846488	0.3952	0.710599	0.516146	0.442101	0.586818	0.305631	1.3805	0.461052	0.714818	0.653835	0.532866	0.553068	0.462248	0.303635	0.480011	0.746743	0.447449	0.427828	0.540646	0.454399	0.75856	0.562222	0.650626	0.654443	0.573218	0.585481	0.41495	0.752739	0.738165	0.538673	0.545041	0.486491	0.491322	1.26696	0.657567	1.16453	0.521559	0.795453
0.734__129.0174__Unknown	0.251208	-0.00711049	0.125895	0.64447	0.193963	0.271583	0.228224	0.0252752	0.717111	0.394014	0.0623274	0.280228	0.935972	0.0901442	0.0731424	0.129897	0.427828	0.208098	0.196218	0.533178	0.204084	0.355162	0.177717	-0.168902	0.0795172	0.765727	0.55377	0.11742	1.20406	0.0395704	0.279945	0.237115	-0.00998278	-0.0328131	0.56306	0.0392406	0.221025	0.255997	0.49536	1.03585	0.00737414	-0.0462523	0.0419679	0.141029	0.120196	0.189964	0.632729	0.206891	0.577897
0.95__129.01741__Unknown	0.855966	0.74253	0.819711	1.08614	1.06676	0.963076	0.888268	1.02698	0.786511	1.36095	0.997343	1.17721	1.16349	0.904057	0.954626	0.346931	1.11754	0.606201	1.0646	0.622026	0.663176	0.916107	0.765727	0.854986	0.742932	0.969152	0.450194	1.04337	1.02532	0.581485	0.745586	0.780509	1.19512	0.907466	0.897914	0.647209	0.933963	0.837238	0.758951	0.871393	1.20569	0.889034	1.03685	0.597987	0.655627	1.15943	0.875942	0.682918	1.20406
0.409__129.03928__Terbuthylazine-TP MT24 (LM1)	1.33254	1.0646	1.25629	1.39409	0.876784	1.19652	1.22245	1.47508	1.32662	1.48046	1.10837	0.983646	1.45143	0.987313	1.19384	0.765448	1.06055	1.01161	1.21686	0.983646	1.04012	1.31214	1.15078	1.06335	1.02999	1.14752	1.24781	1.30822	1.0904	1.18549	1.34405	1.3975	1.1225	1.02866	1.3644	0.740473	1.30449	1.02866	1.54539	1.34405	1.22395	1.18381	1.22691	1.14752	0.862263	1.22072	1.21686	1.36811	1.28408
2.039__129.05411__w/o MS2:4-METHYL-2-OXOVALERIC ACID	0.40743	0.520081	0.841661	0.736107	0.525978	0.919615	0.857855	1.14752	0.564011	0.991123	0.527841	0.156879	0.531072	0.847808	0.788468	0.681855	0.237701	0.661651	0.435515	0.75086	0.241482	0.922049	0.523499	0.907466	0.664459	0.950441	0.63238	0.366622	0.868372	0.651056	0.87901	0.935012	0.574408	0.911542	0.467187	1.50503	0.656909	0.655318	1.13468	1.21802	0.842513	0.0690649	0.746002	1.44665	0.684037	0.472817	0.7089	1.17271	1.17127
2.446__129.06456__Unknown	0.807018	0.844295	0.228685	0.671528	0.82832	0.320986	0.767731	0.871393	0.760425	0.454922	1.00488	1.15791	0.0264337	1.07215	1.19652	0.502471	0.829458	0.900903	0.967775	0.674038	1.07579	0.940109	0.971256	0.847808	0.996087	0.987313	0.652001	0.731354	0.761265	0.890894	0.587097	0.626291	0.950441	0.907466	0.852187	0.89699	0.868372	1.13836	1.00585	0.749826	0.575792	1.08367	0.448955	1.28911	0.765448	0.63238	0.868775	0.706781	0.832284
2.28__129.06512__Unknown	1.66084	1.71074	1.3487	1.91536	1.74768	1.80198	1.92464	1.31373	1.43188	1.7005	2.13843	1.97935	1.45476	1.66477	1.85188	1.36193	1.76156	1.69531	1.68111	1.50957	1.37007	1.17012	1.72164	1.79254	0.987313	1.9537	1.3805	1.75287	1.63061	1.42423	1.72164	1.61169	1.39089	1.83079	0.8997	1.52315	1.26696	1.62061	1.5173	1.79736	1.72164	1.13468	1.38246	1.70749	1.38646	1.97386	1.68111	1.68817	1.38438
0.545__129.06718__w/o MS2:5,6-Dihydro-5-methyluracil	0.77012	0.933009	1.0311	1.23038	1.17721	1.09692	1.02175	1.02866	1.35644	1.07708	1.06676	0.942181	1.07478	1.03585	1.00887	1.68492	1.08494	0.617396	0.94732	1.04251	0.865052	0.728202	1.00192	0.969152	0.518414	0.908822	1.55028	0.896029	1.24262	0.876784	1.20406	1.10573	1.04092	0.92011	0.927432	1.25093	1.09272	1.10471	1.06335	0.759826	1.23606	1.03585	0.907466	0.564324	0.864221	0.95246	0.814714	1.55337	0.959786
0.373__129.13916__w/o MS2:Spermine	-0.86248	0.223055	-0.883651	-0.989025	-0.801736	-0.879035	-1.00192	-0.390491	-0.788967	-0.83953	0.570437	-0.483016	-0.616216	-1.00023	-0.874859	-0.450582	-0.680104	0.582779	-0.416588	0.0207427	-1.08391	0.710207	0.351943	0.149672	0.663854	0.151036	-0.424243	-0.501093	-0.264226	-0.48378	0.144947	0.134288	-0.246383	-0.257101	-0.902612	-0.667414	-0.816627	0.661651	-0.706205	0.342046	-0.782827	-0.832021	-0.356796	0.528454	-0.930886	-0.450087	-0.0754476	-0.0357245	-0.697376
1.891__130.04884__QUINOLINE__HMDB0033731	1.59451	1.24094	1.1924	1.30622	1.22072	1.10342	1.50229	1.96787	1.78779	1.33457	1.71074	1.18864	2.17642	2.10381	1.58535	2.65274	1.36811	1.8875	1.25364	1.02749	1.09162	1.69531	1.25277	0.843458	1.35825	1.20084	1.9537	1.44125	1.27176	1.72515	1.51228	1.08494	1.09547	1.23958	0.948219	1.94089	1.46445	1.12928	1.45018	1.56661	1.21627	1.54539	2.26099	1.19808	1.45701	1.0646	1.60849	2.088	1.46941
2.28__130.04887__Unknown	2.69649	2.39472	2.13843	2.81474	2.78479	2.54215	2.88971	2.30131	2.36944	2.75442	3.123	2.99351	2.50977	2.81474	2.93877	2.42276	2.61504	2.43627	2.60279	2.47174	1.98772	2.22045	2.72868	2.88971	1.60039	2.88971	2.19401	2.69649	2.61504	2.4874	2.72868	2.65274	2.3156	2.93877	1.6172	2.57819	2.30131	2.60279	2.42276	2.88971	2.65274	2.01369	2.27151	2.78479	2.43627	2.88971	2.65274	2.88971	2.34153
1.031__130.04984__5-OXO-L-PROLINE	1.41396	1.42705	1.4962	1.55842	1.40464	1.33254	1.7005	1.71074	1.58749	1.74242	1.4389	1.47756	1.61424	1.55028	1.68492	1.43421	1.41808	1.40901	1.38246	1.66281	1.2492	1.58154	1.38246	1.50957	1.33049	1.44893	1.57605	1.53427	1.37281	1.68492	1.84715	1.63804	1.56121	1.74768	1.40004	1.73099	1.65073	1.48559	1.70749	1.59451	1.5205	1.49349	1.55549	1.39287	1.43188	1.63804	1.5205	1.51228	1.4962
2.479__130.0648__Indole-3-carbinol	1.23326	1.10471	0.928311	1.54539	1.75751	1.50713	2.27151	1.46648	1.81602	1.86261	1.62694	1.83886	1.03276	1.4881	1.71074	1.40464	1.43639	0.333054	1.71489	1.20084	1.44385	1.53151	1.4881	1.31716	1.29868	1.42705	1.08222	1.8875	1.71074	1.41985	1.28509	1.31373	1.26858	1.97935	1.61169	2.01368	1.41896	1.45476	2.24955	1.45701	1.55028	1.58535	1.32961	1.48046	1.3644	1.42423	1.15363	1.58154	1.56121
0.46__130.08569__PIPECOLATE__HMDB0000716	1.12566	1.17721	1.17381	1.3805	1.13957	1.1008	1.04697	1.22519	1.23387	1.07064	1.07849	0.989066	1.19384	1.17127	1.04443	1.33457	1.01853	1.37281	1.31373	1.41502	1.34405	1.02532	1.3975	1.50229	1.09838	1.04092	1.29868	1.09422	1.22691	1.33975	1.2492	1.15482	1.81602	1.2492	1.17881	2.0274	1.33619	1.36193	1.41608	1.25093	1.38438	1.14676	1.08614	1.43421	1.10721	1.09101	1.1112	1.38246	1.35238
0.567__130.1067__Unknown	-0.00630137	0.430399	0.184055	0.526297	1.0549	0.69969	1.04337	0.116808	0.16869	1.02749	0.139645	0.139308	0.269401	0.302454	0.99277	0.559823	0.316571	0.439748	0.200947	0.214435	0.277697	0.171987	0.16656	0.595225	0.187381	2.78479	1.20984	0.0153483	0.512235	0.221697	0.192665	0.114059	2.01368	0.19871	0.451295	0.81204	0.313493	0.114417	0.206167	0.0288461	0.311807	0.327142	3.123	0.425572	0.180002	0.0920873	2.61504	1.14115	0.368428
0.41__131.03838__w/o MS2:ETHYLMALONATE	0.448501	0.327476	0.420212	0.431595	0.06334	0.404469	0.337921	0.452071	0.469214	0.523254	0.158431	0.0485754	0.565785	-0.00210289	0.198266	-0.0831196	0.241482	0.202441	0.35237	-0.00477964	0.273683	0.284235	0.310173	0.163133	0.179262	0.203836	0.428101	0.402623	0.1853	0.197013	0.337385	0.468636	0.275728	0.0614312	0.58248	-0.0624279	0.434509	0.187075	0.398536	0.360213	0.317118	0.247959	0.225048	0.30945	0.0359621	0.303224	0.303635	0.371736	0.327142
2.459__131.04875__TRANS-CINNAMATE__HMDB0000930	1.29868	0.167056	0.0806495	1.47756	1.2747	0.503031	1.24426	1.16601	0.875942	0.765727	1.07064	1.46445	0.30945	0.550219	1.77521	0.429256	1.69531	0.854986	1.38839	0.430122	0.886412	0.364881	1.33975	1.26151	-0.320326	0.261753	-0.133118	1.58154	0.807847	0.776718	0.600367	1.14115	0.151428	0.793194	0.697268	0.654443	0.628763	0.977203	1.12102	1.29868	1.13319	0.332388	0.642592	0.251071	0.860495	1.23326	0.884887	1.01645	0.274814
2.279__131.05254__Unknown	1.29464	1.33619	0.939593	1.4389	1.36811	1.32259	1.54539	0.958719	1.0646	1.21873	1.68817	1.57276	1.03276	1.17012	1.37849	0.975903	1.43188	1.33457	1.16745	1.15303	0.785756	0.834133	1.28408	1.3805	0.430917	1.49349	0.861541	1.27323	1.31214	1.04092	1.24262	1.13319	0.993817	1.35997	0.186582	1.03585	0.870555	1.1924	1.11388	1.26328	1.39089	0.714818	0.862732	1.2861	1.02275	1.50229	1.29868	1.2545	0.846093
2.113__131.08421__w/o MS2:L-ORNITHINE	-0.0560924	1.46648	1.01965	-0.0554083	0.0843216	-0.25057	-0.465708	0.246937	-0.265945	-0.213193	-0.193587	-0.0606842	0.0668031	-0.139189	-0.323033	-0.0313692	0.63238	0.0896076	-0.1684	1.54539	0.0791097	-0.525048	0.0847632	-0.095759	0.0896076	0.797793	0.189729	-0.140756	0.122033	-0.0279729	-0.141419	-0.156406	0.230391	-0.0453347	0.410771	-0.0674633	-0.0715472	-0.373138	0.111412	-0.202973	-0.126401	0.0851004	-0.123883	-0.0379554	0.076101	-0.0624279	0.0572926	0.00701894	-0.283366
2.337__131.08514__Unknown	0.423887	0.74253	0.488837	0.734332	0.487667	0.647209	1.09838	1.06224	0.237115	0.397786	0.809032	0.609415	0.758951	0.780117	0.644797	0.473352	0.561629	0.678115	0.835399	1.39089	0.820394	1.00488	0.721286	0.64291	0.487982	0.630596	0.278429	0.89699	0.587759	0.738165	0.712441	0.877723	1.07849	0.803082	0.00772905	0.940109	1.06397	0.87947	0.728565	0.811706	0.750423	0.827581	0.394014	0.621388	0.710207	0.722788	1.02175	0.722021	1.00399
0.567__131.11311__N-ACETYLPUTRESCINE__HMDB0002064	-0.414627	-0.107097	-0.905716	-0.186845	-0.119059	0.097054	-0.599176	-0.507719	0.104781	0.0636901	-0.691141	-0.129003	0.162782	-0.518942	-0.287708	-0.15869	-0.0328131	-0.0801976	0.225977	-0.346907	-0.106327	-0.282353	0.0570982	-0.134686	0.366948	1.43421	0.150255	-0.148163	0.387604	-0.0345892	-0.172325	-0.855419	0.633079	-0.385775	0.167882	-0.104118	-0.334082	-0.309934	-0.172806	-0.376131	-0.0146745	0.0477021	1.46941	0.0601753	-0.902113	-0.857049	1.28207	0.269248	-0.545456
2.096__132.0435__w/o MS2:ASPARTATE	2.0274	1.54017	1.4881	2.02091	1.78779	1.86261	2.32799	1.23326	1.49887	1.6481	2.32799	1.95984	1.78344	1.82683	1.79254	1.8686	1.61424	1.97935	1.85744	1.63061	1.0655	1.36811	1.5173	2.01368	1.80198	1.71834	1.50503	1.54795	1.95984	1.53427	1.75287	1.52865	1.84367	1.94748	1.13319	1.17127	1.12398	1.94089	1.64518	1.97935	2.14721	1.32662	2.12145	1.68492	1.14752	1.94089	1.74242	1.56661	1.63061
2.252__132.04388__Unknown	1.11257	0.783009	0.907118	1.17381	0.827581	0.804819	1.25814	0.433478	0.617998	1.32068	1.30066	1.11617	0.884887	1.01049	1.01241	0.803082	1.02808	0.70048	0.396614	1.11693	0.379332	0.753582	0.790853	1.16453	0.67374	1.21054	0.40934	1.05212	1.54017	1.0334	1.16601	1.13727	0.956673	1.35238	0.661651	0.663854	0.820052	1.12777	0.676317	1.02419	0.704091	0.849478	0.889034	1.01645	0.845227	1.21054	0.987313	0.846883	0.616156
1.885__132.0649__w/o MS2:3-Hydroxyproline	0.705876	0.391751	0.394497	1.01757	0.520651	0.489412	0.830599	0.85434	0.690931	0.601901	0.585098	0.758168	0.675359	0.736107	0.677098	0.953496	0.670789	0.839983	0.824444	0.550534	0.577173	0.5906	0.646346	0.212833	0.740473	0.608801	0.396883	0.565239	0.661131	0.866953	0.681855	0.427828	0.632379	0.54708	0.471838	1.09162	0.732711	0.702028	0.656298	0.399754	0.692743	0.3952	0.55377	0.742932	0.430399	0.524786	0.635134	0.781482	0.463899
0.552__132.07529__CREATINE__HMDB0000064	1.55549	0.989563	0.772917	3.123	1.47756	1.41808	2.55956	0.973629	2.81474	1.4117	1.41396	1.11	1.59118	1.94089	2.30131	2.11307	2.17642	0.996087	1.3953	1.07278	0.785756	0.610324	1.13061	1.93541	1.02647	1.76156	1.98772	0.870555	1.09272	1.19808	1.37585	1.0483	2.67343	1.02175	1.14915	3.08058	1.91536	2.35397	1.09162	1.0311	1.9537	0.854986	0.666526	1.10837	0.693644	1.37491	1.98772	1.8875	0.932493
1.557__132.10126__107 - L-Leucine	0.398268	0.407934	0.491322	0.900903	0.808211	0.537684	0.452299	0.71275	0.258505	0.430658	0.781876	0.381321	0.239982	0.590262	0.546414	0.702777	0.483115	0.419884	0.508984	0.318422	0.444158	0.352994	0.835399	1.00298	0.510278	0.608801	0.615301	0.813499	0.122033	0.649528	0.625376	0.479498	1.23606	0.507846	0.0244608	1.40004	0.875014	1.0138	0.636223	0.508117	0.89302	0.443447	0.682569	0.881794	0.456968	0.660771	0.568152	0.930272	0.751909
2.117__132.10237__w/o MS2:L-Norleucine	0.654443	1.06676	0.52094	1.00488	1.03585	0.71275	0.716329	1.2545	0.329701	0.588327	0.891825	0.77216	0.846883	0.88375	0.79479	0.960934	0.881794	0.723436	1.1756	1.08614	0.873534	0.840777	1.01161	1.10721	0.799525	0.889818	0.977203	1.03472	0.866071	1.03585	0.938122	1.04092	1.40464	0.890894	0.893468	1.21054	1.42423	0.958719	0.85686	0.92154	1.08083	0.61645	1.11388	0.989563	0.820052	0.875014	0.463899	1.2747	1.2545
2.095__133.0479__Unknown	0.875942	0.631135	0.47732	0.835399	0.724482	0.841219	1.06934	0.0699203	0.319725	0.530475	1.0646	0.838657	0.70048	0.663175	0.638386	0.7809	0.619789	0.94732	0.745169	0.476492	0.00185385	-0.0376435	0.505206	0.803082	0.913506	0.648461	0.428101	0.502753	0.870074	0.384884	0.540857	0.476492	0.71275	0.714818	0.0783617	0.134736	0.0884475	0.82656	0.554808	0.724841	0.933963	0.111412	0.889818	0.623056	0.266637	0.790853	0.615883	0.387393	0.480738
2.434__133.06587__Unknown	0.928311	-0.1684	-0.131426	0.88375	0.662772	0.861541	0.318129	0.0812568	0.44174	0.388527	0.589939	0.903134	-0.191866	0.283482	0.501185	0.249933	0.21905	0.453093	0.434223	0.486789	0.796325	-0.019613	0.190815	0.64574	0.437646	0.0179428	-0.335109	0.30945	0.412793	0.268076	0.242907	0.17646	0.111762	0.191262	0.396025	0.144733	0.279208	0.0410733	0.250476	0.545392	0.0146937	-0.0114262	0.222692	0.0601753	0.248878	1.06871	0.178719	0.375324	0.0668031
2.115__133.07413__Unknown	0.900902	1.08783	0.513395	0.866953	0.793864	0.872137	1.06335	1.20084	0.32237	0.59375	1.06335	0.889818	0.781482	0.732711	0.671864	0.779781	0.878549	1.57276	1.31716	0.580083	0.115418	0.00674504	0.525978	0.81386	0.931355	0.704914	0.725276	0.556019	0.9855	0.605515	0.579268	0.603393	0.832284	0.81204	0.755175	0.417629	0.349374	0.834133	0.659606	0.793864	0.944199	0.276599	0.900902	0.672937	0.490207	0.812374	0.638727	0.577497	0.5906
2.407__133.10112__w/o MS2:cuminyl alcohol	0.63238	0.21934	0.283482	0.763953	0.760425	0.706213	0.635134	0.632041	0.852187	0.622747	0.619789	0.613546	0.772917	0.631135	0.506473	0.575792	0.406671	0.629853	0.600037	0.68152	0.737664	0.687782	0.656909	0.55377	0.77395	0.572664	0.0577854	0.604513	0.71386	0.636768	0.795452	0.862263	0.672937	0.762852	0.823115	0.670027	0.63484	0.526297	0.697268	0.559823	0.0303948	0.567273	0.519512	0.588624	0.779781	0.589615	0.618755	0.755716	0.709204
0.832__134.04454__ASPARTATE__HMDB0000191	-0.178432	0.156172	-0.344418	0.1903	0.0179428	0.0423848	-0.195844	-0.268781	-0.0039292	0.0114107	-0.0972156	0.120371	0.011872	-0.0175446	0.11342	-0.414627	0.027886	-0.349748	0.1853	-0.321806	-0.0522303	-0.355597	0.347485	0.102004	0.306058	0.328849	-0.242837	0.18063	-1.05589	-0.097564	0.0282701	-0.146112	0.0343812	-0.214926	-0.2057	0.0244608	-0.348211	0.00047811	-0.386178	-0.301717	0.428375	-0.130809	-0.251919	0.156526	0.0901442	-0.276216	-0.479103	-0.372249	0.127093
1.063__134.05875__Unknown	-0.192835	0.114059	-0.676675	-1.04626	0.0701573	0.0619884	-0.86248	-0.209742	-0.000374164	-0.439432	-0.0693515	0.0818553	0.0528154	-0.916433	-1.35209	-0.850325	-0.252613	0.109748	-0.828189	-0.24058	-0.0208368	-0.48378	-0.832021	0.0564135	0.601424	0.0423848	-0.644412	0.0359621	-0.755016	-0.302517	-0.735765	-0.202189	0.0687314	-0.0575638	-0.24907	-0.350442	-0.0666159	-0.418285	-0.616801	-0.520277	-0.818092	-0.640628	-0.740686	-0.481349	-0.841557	-0.12742	-0.257101	-0.338688	0.00408692
2.258__134.05988__Unknown	1.4117	1.04443	1.16945	1.44665	1.04166	0.948219	1.68492	0.708516	1.46237	1.30163	1.68492	1.23606	0.974632	1.33883	1.26696	0.880696	1.10837	1.01757	1.0741	1.3644	0.287099	1.05138	1.20084	1.57005	1.13957	1.72515	0.64327	1.29214	1.54539	1.13061	1.22882	1.46237	0.867968	1.59451	0.048003	0.88375	0.967775	1.5149	0.83382	1.4389	0.974632	0.970121	1.03472	1.43639	0.962536	1.3805	0.971256	0.815833	0.536493
2.096__134.06003__w/o MS2:PYRIDOXINE	0.964438	-0.471065	0.0329164	0.455671	0.316789	0.478366	0.277331	-0.169426	-0.890338	0.141814	0.374718	0.160882	0.288776	0.242158	-0.0419327	0.380486	0.141029	0.322152	0.330133	0.297777	0.349374	-0.397129	-0.398846	0.11635	0.694466	0.530475	-0.0352769	0.135391	0.54008	0.0485754	0.0472465	0.152644	0.209887	0.43288	0.872137	0.0515622	-0.25988	0.291751	0.119058	0.254199	0.209245	0.01402	0.438683	0.499858	-0.0530268	0.305415	0.131354	-0.157337	-0.430681
2.43__134.09537__w/o MS2:L-beta-Homothreonine	0.629106	0.285383	-0.732169	1.06224	0.719756	-0.25057	0.614991	0.420541	0.56887	0.467453	0.0980555	0.0783617	0.0332157	0.717913	0.610615	0.535881	0.0680643	0.256685	0.700093	0.278429	0.728565	0.668075	0.314293	0.38626	-0.141419	1.35997	0.174661	0.0798929	0.155549	0.274452	0.615301	1.04337	0.467453	0.492216	1.07708	0.700867	1.04598	0.0165645	0.559086	0.657238	0.257987	0.298438	0.601424	-0.125932	0.475847	0.106929	0.393765	0.805673	0.842087
2.057__134.09781__Unknown	-0.661957	0.878549	-0.486114	-0.411031	-0.319039	-0.43299	-0.266916	0.77216	-0.284511	-0.0503526	-0.666112	-0.524529	0.450194	-0.222548	-0.590529	0.254199	-0.106693	-0.523602	1.78779	-0.051937	-0.526315	-0.504132	-0.398846	-0.618168	-0.204079	1.11257	0.00640145	-0.525567	-0.119948	-0.255826	-0.30633	-0.200221	-0.206256	-0.329375	0.590431	-0.12691	-0.393368	-0.462254	-0.344025	-0.266123	-0.479797	-0.909873	-0.628896	-0.350685	-0.183485	-0.454067	-1.01449	-0.350685	-0.342825
2.357__135.0426__MANDELATE__HMDB0000703	1.80639	-0.43299	-0.140756	1.59118	1.09162	0.109553	1.57276	0.624998	0.519512	0.830599	0.490207	1.09422	1.00585	1.44125	0.90973	0.0447564	0.939076	1.55842	0.71386	1.08494	-0.0382675	0.896028	0.15382	0.737664	0.818221	0.478366	0.728939	1.41808	0.337385	1.00399	-0.0218927	0.839983	1.60429	1.1918	0.375564	1.55842	0.469214	0.455297	0.482958	1.40721	0.685939	0.0833097	0.888268	0.26642	1.68111	0.414627	0.371114	-0.125932	0.912444
2.205__135.07809__Unknown	1.46445	1.18976	1.1873	1.6337	1.47508	1.07341	1.36811	1.67809	0.905141	1.24094	1.48046	1.12928	1.63061	1.68492	1.70424	1.55337	1.54272	1.22519	1.31006	1.47252	0.631701	1.35238	1.54272	1.28408	1.20406	1.67158	1.52865	1.45143	1.18013	1.45143	1.66777	1.56121	1.57005	1.35644	1.27323	1.6481	1.63061	1.68111	0.704914	1.55028	1.3953	1.4389	1.64518	1.1873	1.50229	1.50713	1.21568	1.79254	1.44385
2.412__135.08002__w/o MS2:2-Deoxyribose	0.530475	-0.188704	0.155953	0.871393	0.53705	0.296119	0.646634	0.419516	0.839068	0.644142	0.998605	0.694825	0.400044	0.559993	0.309215	0.588327	0.508117	0.569536	0.439748	0.733069	0.846883	0.518867	0.515234	0.697837	0.796325	0.636223	0.389947	0.854986	0.663176	0.827951	0.493959	0.651669	0.717111	0.678506	0.907814	0.617697	0.733427	0.374718	0.729314	0.56887	-0.121902	0.466255	0.630865	0.670789	0.737914	0.449312	0.221282	0.614991	0.940109
1.801__136.03804__Unknown	1.23779	1.13782	1.50229	1.55337	1.64518	1.2747	1.33975	1.08783	1.66084	1.31006	1.1008	1.24781	2.27151	1.40901	1.39287	1.5205	1.33619	1.16453	1.54272	1.29967	0.805673	1.81602	1.28207	1.27106	1.80639	1.37007	1.92049	1.7005	1.56385	1.20657	1.30163	0.960934	1.30822	1.25814	1.16745	1.92049	1.64151	1.48317	1.39287	1.31214	1.32455	1.47097	1.14115	1.26696	0.843458	1.48559	1.8686	1.04697	1.43639
2.082__136.03912__4-Hydroxybenzotriazole	0.890894	0.336375	0.839068	1.37281	1.26151	1.01701	1.12102	0.789138	0.918748	1.08367	1.15636	1.2492	1.11388	1.06676	0.910565	1.48046	0.893468	0.783844	0.790159	1.09547	0.597987	0.690931	0.848666	1.05064	0.877723	0.914537	1.3975	1.79254	1.2545	1.27323	1.46237	1.10919	1.2747	1.12928	0.510599	1.21211	1.32068	0.90665	0.932493	0.758951	1.01757	1.0655	1.4962	0.917654	1.31373	1.13582	1.40004	1.31006	1.48046
0.526__136.04749__ADENINE__HMDB0000034	1.55842	0.852187	0.7809	0.776718	1.11257	1.0311	1.50713	1.94748	1.73482	1.76156	1.44893	1.75287	1.17271	1.58154	1.30622	1.86261	1.50229	1.04764	1.25093	1.76156	1.2747	1.81205	0.946341	1.05861	1.16223	1.31373	1.63061	1.53151	1.71489	1.86261	1.59451	1.8686	0.316789	2.11307	1.73099	1.60039	1.90326	1.40901	2.088	1.71074	1.44125	1.90929	1.71834	1.2747	1.70749	1.45701	1.52576	1.66777	1.46648
1.601__136.06291__ADENINE	0.92154	0.973629	0.789138	0.972508	1.00298	0.823964	0.969152	1.08367	0.891825	0.738543	0.830177	1.04598	0.991699	0.986035	1.07215	1.04092	0.987313	0.956673	1.11	1.03932	0.897914	0.746743	1.14443	1.00298	1.09162	1.15482	1.17721	1.04129	0.77012	0.969152	1.18381	1.05861	1.0646	1.14115	0.817742	0.891825	0.893915	1.1912	0.869184	0.814714	1.29868	0.941188	0.978767	1.33049	0.974131	1.02749	0.904057	0.946341	1.17381
1.322__136.07481__Unknown	1.12398	1.10573	1.33791	1.6481	1.68492	1.46941	1.56121	2.03429	1.23779	1.30821	1.47508	1.24094	1.19652	1.44385	1.28041	1.32259	1.31373	1.45143	1.32662	1.62694	1.31907	1.8686	1.5149	1.8778	1.11976	1.49887	1.16601	1.79736	1.36193	1.50957	1.76156	1.61424	2.30131	1.78344	1.52315	2.23823	1.9537	1.66777	1.61424	1.37281	1.79253	1.3953	1.60849	1.46648	1.37491	1.47756	1.14115	1.38438	1.9537
2.279__136.07629__w/o MS2:2-Phenylacetamide	1.65383	1.67809	1.37491	1.89245	1.76156	1.78779	1.88291	1.25093	1.43639	1.65587	2.11307	1.90326	1.4117	1.57005	1.80198	1.35452	1.77521	1.7005	1.6337	1.56121	1.03472	1.05861	1.65073	1.78344	0.757295	1.90326	1.24643	1.67961	1.66477	1.3487	1.6481	1.5173	1.24643	1.75287	0.683267	1.37281	1.21802	1.50957	1.40721	1.73482	1.6481	1.10837	1.23326	1.6337	1.38246	1.90929	1.63804	1.62694	1.25629
0.763__136.93106__w/o MS2:Diallyl Sulfide	1.02175	0.68468	0.970689	0.953496	0.951279	1.1106	1.0311	0.882725	1.17012	1.25277	0.975903	1.13193	1.34184	1.09547	0.911542	0.51744	1.06807	1.2545	0.871765	1.25277	1.06224	0.994876	0.764278	0.67374	1.06224	0.255997	1.08783	0.478646	1.47252	1.32455	1.06279	1.09422	0.482306	0.912444	0.674336	0.587428	1.16745	0.996087	0.62366	0.538962	1.08614	1.0334	0.802223	0.953496	1.3805	1.13727	1.0549	0.975903	1.01497
0.933__137.04543__HYPOXANTHINE__HMDB0000157	2.45523	1.82683	1.93541	1.42705	2.43627	1.6337	1.93541	1.83886	1.83079	2.69649	2.55956	2.6314	1.78779	2.088	2.29107	1.66777	2.38103	1.73482	2.52483	2.13843	1.58154	2.02091	2.15703	1.74768	2.10381	2.088	1.6172	2.32799	1.80639	1.78779	2.10381	2.13843	2.50977	1.62694	1.44893	1.55549	1.65383	2.75442	1.75751	2.3156	2.06943	1.58749	1.63061	2.4087	1.60429	2.26099	1.83498	1.77521	1.97935
1.943__137.05859__Hypoxanthine	1.46237	0.0672671	0.942621	1.44893	1.14115	0.95246	1.25093	1.3975	1.39089	1.39287	1.2861	1.41808	1.40004	1.26947	1.36811	1.42926	1.30449	1.10837	1.2492	1.46648	0.539438	1.37849	1.22882	1.03472	1.08494	1.26513	1.29464	1.33975	1.16349	1.34616	1.288	1.39089	1.28207	1.31214	0.622747	1.22395	1.36631	1.37491	1.28308	1.3644	1.18797	1.11388	1.41396	1.11322	1.36631	1.3487	1.37281	1.44385	1.18013
0.51__137.0694__1-METHYLNICOTINAMIDE__HMDB0000699	1.78779	1.08367	1.21686	1.66477	2.09249	1.04337	1.72515	1.42926	2.00695	1.76599	1.35644	1.77521	2.20467	1.83498	2.03429	1.70425	1.8778	1.0655	2.32799	1.6481	1.21686	2.26099	1.68492	1.31549	2.20467	1.58535	2.17642	2.4087	1.70425	1.28308	1.43188	1.64518	1.58535	1.23606	1.00246	1.80639	1.84715	1.89245	1.24643	1.5149	1.69176	1.69531	1.44665	1.49074	1.2747	1.8686	1.94089	1.01049	1.49074
0.652__137.07076__Unknown	0.94306	0.331601	0.636768	0.831588	2.09249	0.596044	0.604513	0.73892	1.20569	0.6722	0.600697	1.05557	1.41608	1.83886	0.958719	0.873112	0.94928	0.464461	1.11693	0.887775	0.468636	1.48317	0.605835	0.557197	1.59451	0.60973	1.34405	2.39472	0.961465	1.28308	0.603393	0.773611	0.285384	0.613546	0.559824	0.981426	1.09957	1.8875	0.648136	0.720153	1.68492	1.7005	0.296119	0.536493	0.453093	1.87276	0.978291	0.542383	0.538962
2.085__138.0006__w/o MS2:Anthranilate	-0.86248	0.0329164	-0.367294	0.12626	-0.624919	-0.778759	-0.20184	-0.479103	-1.27806	-0.497325	-0.815069	-0.673624	0.0356926	-0.147625	-0.175738	0.815833	-0.654565	0.402147	-0.975138	-0.574546	-0.537816	0.217224	-0.759279	-0.608831	-0.769153	-0.340627	0.413247	-0.0296308	-0.685742	-0.835834	-0.0419327	-0.196026	-0.703111	-0.0426863	0.178719	0.514847	-0.0289712	-0.649876	-0.706205	-0.616801	0.0936336	-0.24907	-0.0666159	-0.633218	-0.614324	-0.95442	0.196732	0.17834	0.0142923
0.55__138.05302__TRIGONELLINE__HMDB0000875	1.74242	1.66084	1.18013	2.15703	1.98772	1.66477	2.69649	2.6314	1.91536	2.18683	2.39472	1.80198	2.32799	1.74768	2.75442	2.88971	1.63804	1.88291	1.63061	1.81205	1.70425	2.16599	2.93877	2.61504	1.74768	2.00006	1.65073	2.22933	1.73482	1.67158	2.69649	1.94089	1.97935	2.03429	2.14721	2.47174	2.09693	2.85122	2.81474	2.29107	1.61169	1.56661	1.9537	1.72164	2.65274	2.23823	1.80639	1.54272	2.3156
1.429__139.0007__w/o MS2:Trigonelline	0.047401	0.295079	0.0746728	0.384884	0.206167	0.226416	0.489412	0.298691	0.0904076	0.211303	0.222064	0.0961048	0.433707	0.205517	0.192665	0.324531	0.161555	0.280937	0.349139	-0.057072	0.273683	0.255569	0.0284928	-0.0401386	0.367949	0.352753	0.463225	0.325233	0.309928	0.180215	0.111762	0.198903	0.749462	0.22397	0.464461	0.289015	0.409657	0.28328	-0.206949	0.224538	0.284235	0.149051	0.542383	0.12626	0.363956	0.153382	0.559086	0.27982	0.26642
0.956__139.002__w/o MS2:Fumaric acid	1.0549	0.853216	0.931665	1.22882	1.20745	1.08494	1.03932	1.22395	0.925265	1.54539	1.17381	1.34957	1.27176	1.0904	1.21802	0.595225	1.25277	0.77216	1.20406	0.702403	0.788468	1.08083	0.967775	0.990548	0.966375	1.09957	0.631135	1.18013	1.15791	0.700867	0.92011	0.919615	1.33457	1.0529	1.07064	0.904057	1.09547	0.994876	0.897914	0.959786	1.42705	0.999179	1.21627	0.719358	0.803082	1.33049	1.02866	0.79824	1.39089
0.84__139.04984__Unknown	1.22882	0.970121	0.922049	1.11976	1.24026	1.0549	1.45476	1.25992	1.11257	0.995482	1.21211	1.23194	1.23326	1.21568	1.31716	0.998605	1.00537	0.931976	1.29634	1.07064	0.881794	1.09957	1.20406	1.17127	1.14752	1.15791	0.8997	1.18549	0.712441	1.02647	1.20569	1.01853	0.791597	1.62061	1.19384	0.844295	1.27769	1.63804	1.05138	1.01965	1.27856	0.894887	0.99277	1.26328	0.81386	1.29464	1.00144	0.889818	1.31549
1.868__139.04987__Unknown	1.17881	1.02647	1.15636	0.955642	1.21568	1.0646	1.09547	1.20251	1.14996	1.10342	1.33975	1.25814	0.998605	1.18013	1.23779	1.17381	1.08783	1.20569	1.21211	0.869592	0.987313	0.905141	1.31907	1.06335	1.0334	1.16453	0.998605	1.35997	0.997343	1.01439	1.26328	1.25006	1.15242	1.07478	1.02475	0.863201	1.15078	1.25814	1.07974	1.1873	1.19808	1.06118	1.23447	1.37281	0.768559	1.15636	0.923612	1.09272	1.07708
0.558__139.05716__UROCANATE__HMDB0000301	0.540646	0.72673	0.131037	0.940109	0.829458	0.73523	1.23194	1.32455	0.75856	0.893915	1.10471	0.717913	1.13061	0.565785	1.35997	1.64518	0.696295	0.906181	0.543582	0.460279	0.720657	0.888268	1.55549	1.33619	0.696295	0.7089	0.495865	0.996087	0.67572	0.4197	1.35997	0.579026	0.718472	0.840777	1.15482	1.16878	0.816847	1.38246	1.49349	1.07579	0.531867	0.543837	0.697553	0.579511	1.24094	1.05212	0.640063	0.336107	0.984965
0.497__139.91521__Unknown	-0.692005	0.202441	-0.3323	-0.220119	-0.195844	-0.174072	-0.375232	0.104004	-0.213645	0.368366	-0.45497	-0.166739	-0.0230531	0.11314	0.0462553	-0.690279	0.0131638	-0.0647556	-0.12691	-0.159036	-0.632405	0.195122	-0.200221	-0.712316	-0.233577	-0.398214	-0.249914	0.312619	0.215433	-0.309934	-0.0193099	-0.394854	0.0329164	0.169311	0.377528	-0.23236	-0.361112	-0.373138	-0.476469	0.435711	0.223343	-0.477259	0.191529	-0.223168	-0.124159	-0.263112	-0.331787	-0.606653	-0.0345892
1.9__140.01581__6-HYDROXYNICOTINATE__HMDB0002658	0.23007	0.833059	-0.361112	-0.231811	0.390265	1.35825	0.0958486	0.313493	0.41302	0.229482	0.148027	0.192981	-0.059134	-0.166447	0.157199	-0.287317	-0.147625	0.310173	0.373238	-0.12867	1.90929	0.1853	0.361034	-0.321806	-0.13541	0.248419	-0.386178	-0.131117	0.112442	0.180215	0.149672	0.196218	0.454922	0.0134558	1.8778	0.45636	0.159672	0.0450592	-0.0666159	0.0105848	0.0974084	0.580753	0.256685	0.298184	-0.473317	0.142917	-0.0245693	0.118668	-0.131682
2.201__140.01677__w/o MS2:ETHANOLAMINE PHOSPHATE	-0.732797	0.612418	0.497681	-0.0370353	-0.590529	0.764278	-0.110532	0.11926	0.0283814	0.167882	-0.732169	0.198903	-0.5434	-0.774638	-0.826668	-0.21887	-1.29886	-0.392408	-0.341499	0.492216	0.706213	-0.194339	-0.588258	-0.50333	-0.626818	-0.556575	-0.0376435	0.0583222	-0.755016	-1.05246	0.21905	-0.708141	-0.458254	0.322152	1.16453	-0.414627	-0.816627	-1.05641	-1.14768	-0.884928	-0.243322	0.31575	-0.571097	-0.346444	-0.455292	-0.771783	-0.769153	0.343837	-0.443731
0.966__140.03641__w/o MS2:4-Nitrophenol	-0.109062	-0.016665	-0.547126	0.0299931	-0.244355	0.317447	-0.0162599	0.0893344	0.146253	0.111169	-0.1684	0.022274	0.199212	-0.0498211	0.222272	-0.0710703	0.0225594	-0.204079	-0.0345892	-0.522677	-0.339757	-0.165841	-0.133952	0.141029	-0.118014	0.439748	-0.0185842	0.261349	-0.0809317	-0.41515	0.264193	-0.0710703	0.166311	-0.186845	-0.141419	-0.0433965	-0.278413	-0.0419327	0.119058	0.130507	0.139944	-0.0537757	0.171987	0.0266044	-0.176806	-0.0790279	-0.019613	-0.271326	-0.0237191
2.028__140.0443__Unknown	0.526908	0.629853	0.391751	0.542087	0.802652	0.975902	0.750423	0.325433	0.0777033	0.786115	0.639401	0.585098	0.0739064	0.0181153	0.8997	0.52562	0.0783617	0.0561582	-0.497325	0.0812568	1.17721	0.669808	1.13193	0.866071	0.299784	-0.0805645	-0.0388625	-0.0121138	-0.0683743	0.0583222	0.717512	0.253124	-0.240072	0.360825	1.83886	0.606567	-0.0376435	0.890894	0.612418	0.762852	0.421293	0.319927	0.0511905	-0.143639	0.33714	0.689004	-0.52811	-0.136989	0.870074
2.223__140.04703__w/o MS2:Lithium potassium Acetyl phosphate	-0.223997	1.24781	0.780117	-0.489148	-1.20323	0.396883	-0.455292	-0.690279	-0.85178	-0.324054	-0.706205	-0.722858	-0.0764047	-0.239208	-0.350927	0.149051	-1.29886	-0.500321	-0.487876	0.776322	0.364545	-1.09423	-0.29883	-0.756923	-0.31418	-0.023303	-1.3765	-0.43299	-0.550512	-0.950349	-0.610333	-0.450087	-0.203409	-0.393368	0.569233	-0.501525	-0.373892	-0.584014	-0.228592	-0.396343	-0.602853	-0.24907	-0.620906	-0.414627	-0.380025	-0.492599	-0.360031	-0.611605	-0.708141
1.866__140.05399__Unknown	0.504702	0.360825	0.356284	1.10573	0.481856	0.360213	0.399521	0.757295	0.587097	0.773611	0.473877	0.353693	0.265941	0.347485	0.573764	0.297981	0.227866	0.564938	0.398268	-0.17063	0.475599	0.336896	0.58248	0.372937	0.431946	0.859287	-0.728109	0.256341	0.394712	0.400537	0.829754	0.379332	0.474945	0.809953	0.258745	0.470487	0.827581	0.261349	0.792557	0.529933	1.02866	0.154359	0.437646	0.684036	0.372937	0.478086	0.218759	1.27035	0.130316
0.507__140.0685__w/o MS2:NORVALINE	0.145262	-0.483016	-1.23458	0.0131638	-0.116434	0.393173	0.309684	0.623364	0.115187	0.183818	0.01402	0.169609	0.0690649	0.207533	0.168471	0.731713	0.187819	-0.74694	-0.455292	0.200434	-0.584014	0.0548014	0.442567	0.687391	-0.226237	0.670789	0.207533	-0.0861862	-0.143191	0.353234	0.163483	0.0392406	-0.0283316	0.63484	0.15819	1.12928	0.969152	0.363301	0.446618	-0.0304546	0.577173	0.936902	0.492216	-0.3563	0.0589127	-0.133118	0.0898806	0.386505	0.00209331
2.015__140.06996__w/o MS2:betaine	0.506816	-0.0943768	0.383385	0.526297	0.837238	0.94306	0.739314	0.3348	0.00978392	0.768947	0.633903	0.573017	-0.106327	0.00883195	0.885621	0.532211	0.0225594	0.0561582	-0.0541492	-0.0289712	1.13727	0.662369	1.12398	0.870555	0.299784	-0.0422894	-0.133118	-0.0633302	-0.135048	0.0664683	0.723436	0.202683	-0.313013	0.346458	1.02749	0.605195	-0.0621065	0.88226	0.576849	0.760845	0.421293	0.309684	0.0654842	-0.129003	0.32237	0.685025	-0.416588	-0.113453	0.929749
2.139__141.01726__Unknown	-0.334595	1.8778	1.46941	-0.138119	0.0677307	-0.12742	-0.159382	-0.677918	0.238436	0.0146937	-0.321066	-0.290838	-0.235089	-0.406971	-0.205145	-0.0313692	-0.385118	-0.204079	-0.0774076	1.3805	-0.0152236	-0.461743	0.0887026	-0.712316	-0.214055	1.06807	-0.0077066	-0.249914	0.00285755	-0.569872	-0.161062	-0.525567	-0.299599	-0.346444	-0.190806	-0.119948	-0.640628	-0.285131	-0.222548	-0.352648	-0.0460257	-0.251227	-0.178432	-0.121605	-0.436417	-0.552114	-0.675237	-0.443252	-0.513595
0.717__141.01834__w/o MS2:5-HYDROXYMETHYLURACIL	0.413519	0.494571	0.662369	0.744188	0.780117	0.771368	0.64291	0.400741	1.30449	1.03472	0.220469	0.912444	0.953496	0.352753	0.273181	-0.632405	1.03585	0.689004	0.373238	1.05064	0.841661	0.747959	0.470781	0.445426	0.699286	0.870555	0.71099	0.817742	1.26696	0.745586	0.702403	0.303007	0.829458	0.869592	1.14115	0.905141	0.560791	0.38626	0.842513	1.02999	0.85686	0.506309	0.472228	0.321302	0.685654	0.939076	0.815833	0.616744	0.736478
0.876__141.04021__Unknown	1.25722	1.1112	1.43188	1.37678	1.48046	1.23779	1.4881	1.41808	1.73099	1.63804	1.20406	1.49349	1.34616	1.23779	1.21211	1.62397	1.56661	1.35644	1.15636	1.7389	1.40213	1.44665	1.13319	1.25629	1.26328	1.18864	1.5149	1.42217	1.69176	1.66477	1.48559	1.41396	1.56661	1.70425	1.51228	1.59451	1.52576	1.15636	1.74768	1.25629	1.25093	1.5149	1.46648	1.1912	1.60849	1.49074	1.42926	1.53719	1.31907
2.087__141.05573__w/o MS2:Gentisyl alcohol	-0.20184	0.472033	-0.12742	-0.268781	-0.0308997	-0.407504	-0.230351	-0.0859095	-0.0475706	-0.274272	-0.43299	-0.129003	-0.266302	-0.280221	-0.00344918	-0.225731	0.635429	-0.327367	-0.403691	0.0812568	0.699286	-0.450087	0.33122	-0.0181618	0.70048	0.780117	-0.438615	-0.351493	0.247522	-0.047907	0.0871288	-0.249914	-0.0824316	-0.238098	0.977747	0.106255	-0.343633	-0.0283316	0.0701573	-0.0683743	-0.374562	-0.477259	-0.440846	-0.109557	-0.282859	-0.371783	-0.0603968	-0.215852	-0.369239
0.567__141.06421__Unknown	0.966812	0.757295	0.790159	1.50957	2.00006	0.754428	1.10199	0.841219	1.82113	1.04443	1.41608	0.94928	1.13468	1.41608	0.71099	1.3975	0.821891	1.62694	0.928769	0.64447	0.742932	0.927433	1.01311	1.08367	0.737914	1.35644	1.73482	0.770897	1.44125	0.999753	0.76729	1.20745	0.0783617	0.950441	1.4389	0.999753	1.11388	1.27035	1.00192	0.801253	1.33619	0.717111	0.586818	0.747526	0.71346	1.24643	1.23606	1.73482	0.647209
0.742__141.0666__w/o MS2:Gentisyl alcohol	0.62086	0.740473	0.714818	0.923612	1.27323	0.730383	0.760424	0.681184	1.27683	1.02866	0.740473	0.85686	0.763628	0.848666	0.479777	1.07974	0.979715	1.0138	1.25629	0.989563	0.829163	0.631701	0.67572	0.696605	0.717913	0.789138	1.06676	0.833059	1.68111	0.761864	0.696605	0.732071	0.802652	0.88375	1.10837	0.903134	0.797793	0.721286	0.917654	0.433478	0.893915	0.67374	0.631701	0.738165	0.748745	0.928311	1.41808	1.00399	0.575792
1.158__141.08971__Unknown	0.0324618	0.0401074	-0.10056	0.204913	0.136004	0.0198676	-0.463796	-0.215852	-0.0275383	-0.243807	-0.64934	-0.20933	0.100079	-0.246797	-0.556898	-0.0382675	-0.176104	-0.0683743	0.120635	-0.0125333	-0.369239	-0.191204	-0.284102	-0.274046	-0.178432	-0.13541	0.0577854	-0.585389	-0.0044303	-0.122623	-0.271771	-0.110292	-0.0230531	-0.408654	0.0548014	-0.299599	-0.25988	-0.185564	1.94089	-0.50333	-0.178937	-0.121605	-0.556575	0.0337869	-0.0225042	-0.212742	-0.240072	-0.0144028	-0.381685
2.194__142.03065__w/o MS2:2-AMINOETHYL DIHYDROGEN PHOSPHATE	-1.01959	0.79479	0.0746728	-0.210681	-0.577052	-0.181107	-0.745597	-0.558561	-0.373138	-0.624235	-1.00023	-0.798857	-0.102407	-0.3563	-0.0596348	0.0183805	-1.03478	-0.72104	-0.645246	-0.0250033	-0.0907676	-1.24492	-0.742393	1.05753	-0.559191	0.0532151	-0.791943	-0.788967	-1.05589	-0.436954	-0.618168	0.123781	-0.811991	-0.402055	0.971256	-0.183137	-0.714239	-0.0218927	-0.369239	-0.426562	-1.07441	-0.888348	-0.458847	-0.809776	-0.436417	-0.718931	-0.125932	-0.415674	0.983646
2.426__142.06319__w/o MS2:5-Hydroxymethylcytosine	-0.334595	-0.103507	0.169311	0.613546	1.01645	0.422384	0.454052	0.157199	0.21934	1.04166	0.65824	0.484155	-0.72104	-0.417895	0.667437	0.431594	-0.0162599	0.431946	0.900903	0.119058	-0.0109392	0.5524	0.240388	0.11635	0.0241093	0.0399	-0.771415	0.671528	0.215433	0.221697	0.229482	0.651056	-0.0580562	0.412338	0.321302	-0.461139	-0.150879	0.275728	0.255191	-0.220119	0.394926	0.222873	0.475847	-0.498877	0.496764	-0.0103515	0.201584	0.0234921	0.561925
2.119__142.0648__Unknown	0.0570982	-0.182406	-0.424758	0.371736	0.601901	0.406004	0.225048	0.162782	-0.0633303	0.192314	0.512792	0.30065	0.157734	0.212833	0.140757	0.32237	0.266202	0.230648	0.210909	0.347485	0.251208	0.314293	0.70048	0.664459	0.421293	0.406004	0.031273	0.548469	0.457159	0.448728	0.569233	0.425572	1.01161	0.470192	0.108584	0.732071	0.598305	0.546747	0.454052	0.391536	0.604854	0.295079	0.348308	0.646059	0.145262	0.406252	-0.15017	0.378743	0.61292
1.01__142.08517__Unknown	0.550849	0.528148	0.513395	0.360615	0.421063	0.47151	0.355437	0.359337	0.44071	0.372073	0.394497	0.334258	0.289768	0.443133	0.260539	0.720153	0.702403	0.467187	0.529933	0.375805	0.232	0.3348	0.408731	0.317447	0.412793	0.212622	0.331601	0.431594	0.530774	0.0195098	0.413247	0.306902	0.600367	0.420802	0.583888	0.457697	0.289768	0.479777	0.491617	0.356505	0.292708	0.455841	0.342499	0.527201	0.251071	0.406671	0.378144	0.177086	0.441379
0.836__142.08534__Unknown	1.81205	1.05064	0.733069	0.713859	1.15943	1.02063	0.730045	0.786511	1.16878	1.31716	0.990056	0.516146	1.0483	1.48559	1.06118	1.60039	1.75751	1.22072	1.36193	1.1154	0.835399	1.13582	0.934488	1.06807	0.969152	1.0655	0.809953	1.39089	1.71834	0.638045	0.865052	1.11976	1.24094	1.36631	1.27035	1.18381	0.997974	1.44125	1.37007	1.79254	1.14752	1.16349	0.821259	1.3975	0.99277	0.991699	0.890356	0.693644	1.33457
0.666__142.08672__HISTIDINOL__HMDB0003431	1.35238	0.712441	0.369256	0.225977	0.814714	0.573017	-0.0919771	0.371489	0.79479	0.720972	0.382323	0.128025	0.49863	1.02419	0.61561	1.07478	1.53427	0.751909	1.05212	0.889818	0.540646	0.719358	0.425572	0.510599	0.711274	0.453093	0.721286	0.940109	1.31716	-0.112031	0.419516	0.728565	0.609415	0.629853	0.76729	0.696937	0.530475	1.02275	0.684037	1.15791	0.854663	0.61645	0.156172	1.15943	0.438683	0.821259	0.30065	0.417172	0.833059
1.849__142.08769__w/o MS2:HISTIDINOL	0.851347	0.224538	-0.1465	0.155953	0.152343	0.470781	0.0549874	0.193507	0.146253	0.352562	0.276782	0.129897	-0.800517	-0.135535	0.331601	0.313715	0.366622	0.390512	0.328211	-0.145739	0.142214	-0.122199	0.385923	-0.0250033	0.132081	0.0435171	-0.141419	-0.233966	0.49863	0.35915	0.450509	0.396614	0.156879	0.0283814	0.136438	-0.253112	-0.239564	0.0532151	0.190995	0.593101	0.254813	-0.0328131	0.211106	0.217508	0.310173	0.89699	0.279208	0.0419679	-0.168902
1.477__142.12215__Unknown	-0.014949	0.442101	-0.676675	-0.71718	-1.35426	0.993817	0.497096	-0.672439	-0.000374164	-0.83953	0.58248	-0.638711	-0.579082	-0.0175446	-1.27341	-1.09496	-0.902113	0.107233	0.954626	-1.13001	-0.143191	-1.35691	-0.357292	-0.130072	-0.769153	0.871393	-0.329375	-0.915259	-0.608597	-0.745597	-1.10428	-0.855419	-0.0853942	0.0749631	-0.873674	-0.5434	-0.413023	0.373539	-0.33319	0.382323	-1.25509	-0.888348	-0.666757	-0.305443	-1.254	-0.670183	-0.49612	-0.926477	-1.12712
0.771__142.12225__Unknown	0.492723	0.775099	-0.853795	-0.106327	-0.9516	-0.372249	0.627915	0.763628	0.403097	0.501185	-0.502529	-0.847143	0.761265	0.561629	0.524154	-0.245436	0.410771	0.115891	-0.116701	-0.545456	-0.168902	0.0347031	-0.130072	-0.363398	-0.0794196	-1.29117	0.808211	0.597023	0.367949	-0.0819219	0.885621	0.330326	0.0265191	-0.33319	0.680335	0.600367	-0.740686	0.191963	0.266202	-0.488511	-0.50521	0.0395705	0.445806	0.189055	0.485369	-0.2957	0.210521	0.305847	0.346695
0.666__142.93828__Unknown	0.390512	-0.440846	0.253408	-0.73109	-0.383173	0.0631686	0.3417	0.549602	0.0181153	0.056756	0.167882	0.480011	0.218759	0.560791	0.105983	0.0447564	0.241482	0.222482	-0.409982	0.671528	0.264193	0.699286	-0.461139	0.543837	0.204672	-0.266916	0.612018	-0.0786366	0.744846	0.730045	0.410373	0.532866	-0.0768812	0.55377	0.332388	0.580083	0.832284	0.102618	0.428375	0.275728	0.387604	0.594851	0.350258	-0.0943768	0.414048	0.265404	0.391321	0.691605	0.473084
0.498__142.94666__Unknown	0.473877	0.0734405	0.539438	-0.300849	0.0444534	0.505206	0.692743	0.723436	0.777404	0.762358	0.329939	0.640063	0.548469	0.89651	0.24559	0.305415	0.434509	0.548469	0.18358	0.977203	0.765168	0.787825	0.00285755	0.92154	0.40934	-0.0470245	0.871393	-0.140756	0.850881	1.05138	0.639401	0.679139	0.571154	0.531072	0.31038	0.859726	1.1027	0.432589	0.148774	0.246242	0.758951	0.71275	0.516146	0.402295	0.912444	0.682569	0.684036	1.0334	0.683652
1.434__143.00157__w/o MS2:Ectoine	0.0324618	0.239662	0.298691	0.267282	0.418671	0.217224	0.307229	0.145771	0.378444	0.299006	0.244595	0.224538	0.00267887	0.109748	0.114956	0.157949	0.372411	0.0974084	0.18358	0.608195	-0.0336953	0.190995	-0.110532	0.820053	-0.0283316	-0.104118	0.0717755	0.398268	0.406671	0.228455	-0.0600156	0.0825667	1.08937	0.19871	0.0592647	0.703443	0.633342	0.47151	0.484734	0.211303	0.370537	0.0414007	0.0589127	0.0543808	0.132308	0.446618	-0.014949	0.574708	0.296119
1.25__143.01872__Unknown	0.641544	0.14452	0.636223	0.475148	0.425572	0.595599	0.588043	0.434914	0.59744	0.650841	0.481856	0.60393	0.43899	0.722405	0.438683	0.426086	0.751298	0.504463	0.61561	0.502471	0.369256	0.580083	0.397469	0.641544	0.627915	0.602511	0.723436	0.599365	0.406671	0.386966	0.683267	0.56306	0.834445	0.475847	0.594001	0.45207	0.423887	0.696605	0.296119	0.630224	0.536493	0.408478	0.411647	0.445806	0.316353	0.603393	0.655008	0.90973	0.790159
1.175__143.06998__w/o MS2:Ectoine	-0.443731	-0.909873	-0.740215	-0.468656	-0.852786	0.891825	-0.690279	-0.323667	-0.444489	-0.557729	-0.755016	-0.539351	-0.528425	-0.616801	-0.552783	-0.0873083	-0.350685	-0.412001	-0.120367	-0.641353	-0.462254	-0.48378	-0.437783	-0.383898	-0.463796	-0.509863	-0.360031	-0.358776	0.0202251	-0.373138	-0.515218	-0.246797	-0.424243	-0.527055	-0.563792	-0.667414	-0.692005	-0.560483	-0.616801	-0.741158	-0.335109	-0.624235	-0.770283	-0.73109	-1.04088	-0.743631	-0.371783	-0.681601	-0.39411
2.13__143.07364__Unknown	0.475847	0.193963	0.196218	0.625686	0.869592	0.653002	0.612669	0.57342	0.117657	0.710207	0.783009	0.63484	0.5524	0.606567	0.751604	0.66843	0.473614	0.576849	0.593425	0.66843	0.11342	0.700093	0.896028	0.922557	0.64363	0.497893	0.425572	0.821259	0.641544	0.750124	0.881794	0.801253	1.26151	0.798686	-0.0624279	0.953496	0.928311	0.971256	0.781876	0.742127	0.885621	0.467719	0.695985	0.811281	0.60973	0.736849	0.213043	0.719358	0.863711
0.561__143.08099__Unknown	0.307556	1.0655	-0.195096	0.788146	1.05212	0.123384	-0.628896	0.242341	0.981426	-0.25057	0.616156	0.0422964	0.487667	0.650257	-0.0995153	1.59118	0.461535	0.668912	0.241728	0.270255	0.6722	0.523827	0.564011	0.0508185	0.214435	0.385586	0.650626	0.839983	0.309928	0.489412	1.15482	0.601901	-0.490303	-0.127698	0.63238	0.266637	0.337921	-0.392888	0.0654842	0.152944	0.199999	0.57342	-0.266916	0.158431	-0.214055	-1.35209	0.186769	0.809032	0.143577
2.377__143.10542__w/o MS2:Octanoic acid	-0.476469	0.23149	0.442334	0.237701	0.314462	-0.848874	0.417959	-0.0600156	0.4174	0.0528154	0.244595	0.326333	-0.626818	0.136221	0.194649	0.28608	0.232386	0.940109	0.40934	0.214435	0.387604	0.0283814	0.287674	0.244595	0.363301	0.230648	-0.229007	0.245916	-0.636945	-0.0345892	-0.158301	0.0574869	0.519512	0.348732	0.290964	0.263199	0.249104	0.358123	-0.0373393	0.321885	-0.558561	0.0352249	0.0589127	0.435515	0.0462553	0.384884	-0.288099	0.205154	0.0605473
0.587__143.11748__Unknown	1.10471	0.971256	1.21802	0.600697	1.10721	1.06224	1.01201	1.05689	1.31907	1.07579	0.878549	1.2747	1.29868	1.22519	1.10837	0.964438	1.22072	1.10471	0.988569	1.30449	0.821891	1.3487	0.736849	0.748392	1.04598	0.832284	1.22072	1.1008	1.27856	0.820052	1.40464	1.06279	0.234896	0.690094	1.42926	0.977203	1.66084	0.910565	0.731038	0.919182	1.31907	1.09547	0.7809	0.961994	0.672569	0.940109	1.20745	0.824924	0.998605
0.804__143.11752__Unknown	1.44893	1.30449	1.41396	1.10471	1.55842	1.31006	1.76599	1.62061	1.48942	1.66777	1.39287	1.46941	1.62397	1.61169	1.49887	1.44665	1.42926	1.33619	1.47508	1.57276	1.1996	1.72515	1.31549	1.27683	1.30261	1.68817	1.57005	1.56661	1.21744	1.35644	1.71834	1.42217	0.966812	1.29868	1.67158	1.45143	1.87276	1.54539	1.17381	1.38646	1.66084	1.3805	1.57005	1.28041	1.40901	1.42705	1.66477	1.22882	1.62061
2.053__143.11777__Unknown	0.680041	0.3348	0.602511	0.583322	0.550849	0.660411	0.406462	0.736849	0.620482	0.668912	0.725711	0.742932	0.585863	0.40546	0.559823	0.963076	0.590262	0.311807	0.562707	0.600367	-0.0498211	0.184333	0.653002	0.463899	0.730045	0.207533	0.623056	0.772917	0.789649	0.865052	0.832284	0.938123	0.522593	0.646346	0.693644	0.508117	0.447449	0.649888	0.604222	0.619115	0.907118	0.78227	1.00945	0.768947	0.479498	0.542969	0.379332	0.871765	0.680041
2.328__144.0441__w/o MS2:4-Methyl-5-thiazoleethanol	-0.167911	-0.034034	0.487667	0.173574	0.227169	0.56887	0.429551	0.36425	-0.548771	0.00161425	0.185046	0.855966	0.20317	0.255191	-0.0606842	0.428101	0.120635	0.568152	0.135698	0.452696	-0.331787	0.382963	0.0967075	0.175943	0.581119	0.375324	0.282178	-0.0710703	0.347772	0.588043	0.544689	0.17646	0.578661	0.12002	0.281667	0.226416	0.50631	0.508984	0.700867	0.246242	0.625995	1.01241	0.0589127	0.236455	0.396883	0.427016	0.3417	0.284235	0.722021
0.512__144.04672__Unknown	-0.431488	-0.661515	-0.0554083	0.344916	-0.590529	0.195987	0.398536	-0.818092	0.778198	-0.398846	-1.06239	0.852187	1.12928	-0.774638	-0.452204	-0.32987	0.295079	0.275728	-0.276908	0.415882	0.346931	-0.608831	-0.870453	-0.279059	-1.11391	1.30261	0.610324	-0.555067	0.220747	-0.0430837	0.129897	-0.475044	0.932493	-0.743631	0.362916	0.0654842	0.198517	-1.03108	0.279012	-0.776885	0.19871	-0.640628	-0.711588	0.30627	-0.674331	-0.492599	0.973069	0.325433	0.43288
1.928__144.04803__Unknown	0.864637	-0.325939	0.324262	0.74009	0.60393	0.134736	0.877723	1.20745	0.722021	-0.181513	0.780117	0.723779	0.783009	0.583051	0.52224	0.854986	0.564011	0.483713	0.614684	0.393173	0.727012	0.68537	0.446618	0.319523	0.312304	0.741323	-0.00240579	0.483713	1.1912	1.12039	0.725711	-0.16298	0.839526	0.604854	-0.0794196	0.689004	0.740473	0.562464	0.572	0.936902	0.613962	0.198517	0.54008	0.541429	0.299552	0.642592	0.827071	1.24643	0.258505
2.176__144.04825__w/o MS2:4-Methyl-5-thiazoleethanol	0.841661	0.987313	0.620105	0.908822	1.16062	0.511413	0.900903	0.641544	0.697268	0.593101	0.959786	0.609415	1.48559	1.17381	1.21943	1.6481	0.60393	0.933963	0.746002	0.760424	0.453093	0.685939	1.10721	0.848666	0.812374	0.806553	1.03472	0.959786	0.601061	0.873112	0.959786	1.37491	1.23447	0.660411	0.607888	0.806553	1.21943	1.13256	0.451842	0.951279	0.867968	1.05625	1.5791	0.95246	1.08083	0.918748	0.981426	1.01805	1.45143
2.121__144.07993__w/o MS2:INDOLE-3-ETHANOL	1.07579	0.723112	0.957511	1.29023	1.58642	1.15078	1.26696	1.43421	0.944199	1.06934	1.5149	1.27323	1.12102	1.24262	1.18381	1.30622	1.21686	1.17199	1.20745	1.35644	1.0311	1.48559	1.55842	1.60849	1.20915	1.146	1.04337	1.50608	1.28408	1.46021	1.49074	1.48559	1.99447	1.58154	0.775926	1.67158	1.67158	1.50713	1.43639	1.46648	1.56385	1.26151	1.37281	1.50503	1.20084	1.33457	0.933963	1.46648	1.58535
2.235__144.08009__w/o MS2:Proline betaine; CE10; CMUNUTVVOOHQPW-LURJTMIESA-N	1.01241	0.589939	0.987941	1.06934	1.58642	0.616156	1.49074	1.29214	0.819711	0.935972	0.778669	0.628167	1.42423	1.01645	1.12566	1.23326	1.21568	0.760424	1.20915	1.15078	0.481074	0.765168	1.27323	1.61169	0.863201	0.829754	1.32068	1.20084	1.04598	1.76599	1.29868	1.16223	0.345372	1.28207	0.717512	1.40901	1.33975	1.04697	0.72608	1.01645	0.979715	1.40721	1.13061	-0.134319	0.958719	1.06871	1.00298	1.8686	1.11388
0.857__145.04774__w/o MS2:ERYTHRITOL	0.399288	0.0291991	1.02866	0.575232	0.910565	-0.241846	0.940109	0.319927	0.161555	0.294348	0.721286	0.55286	-0.0415764	0.721286	0.840777	0.589615	0.52301	-0.0801976	-0.0774076	0.314293	0.200434	0.531867	0.71099	0.863201	0.728565	0.442567	1.37281	0.463225	0.818221	0.50716	0.204501	0.751909	1.35997	-0.0606842	0.0783617	0.994876	0.911542	0.915081	0.0773852	0.708133	0.884319	0.185046	0.0946629	0.0528154	0.763953	1.23194	0.328651	0.439748	1.01853
1.476__145.0491__Unknown	-0.406087	0.489704	0.566509	0.222482	0.291196	0.207212	0.50716	0.361034	0.444464	0.4264	-0.382356	-0.254145	0.174107	0.329463	0.365355	0.404195	-0.0751704	0.33584	-0.141088	-0.00477964	-0.124506	-0.373515	-0.157912	0.136221	-0.107502	0.0949343	0.265127	0.189055	0.147388	-0.229007	0.297584	0.207815	0.501361	0.0406942	-0.141419	0.77395	0.164151	0.102618	0.159672	0.292532	0.556859	-0.0613784	0.521888	0.522593	0.335532	0.215059	0.488837	0.065219	0.649169
1.281__145.04918__Unknown	-0.513595	-0.362133	-0.30633	0.0228447	-0.449593	-0.442774	-0.391449	-0.361622	-0.198493	-0.11855	-0.605798	-0.260981	-0.254145	-0.453165	-0.755984	-0.368364	-0.385118	-0.434247	-0.497325	0.0746728	0.10357	-0.489725	-0.578415	-0.395206	-0.271771	-0.634146	-0.0352769	-0.595267	0.189275	0.215246	-0.680104	-0.0178531	0.760425	-0.0990923	-0.0794196	-0.0241356	-0.29119	-0.422593	-0.45497	-0.577052	-0.544012	-0.217058	-0.353237	-0.598177	0.17436	-0.338418	-0.490303	1.3805	-0.257722
1.855__145.04918__Unknown	0.627915	0.823964	1.20406	0.633604	0.79479	0.551553	1.30449	1.13193	0.987313	1.18381	0.498922	0.355437	0.509742	0.930272	0.68537	0.974632	0.345144	0.94875	0.714818	0.132536	1.00707	0.760424	0.710207	0.660411	0.622747	0.983646	0.185554	0.611263	0.910565	0.854663	0.964438	1.13525	1.19384	0.744522	0.757295	1.48317	0.877723	0.799979	0.819711	1.1764	1.08222	0.813137	1.1154	1.04764	0.990548	0.736849	1.14443	1.33791	1.26513
0.591__145.04948__w/o MS2:3-METHYLGLUTARIC ACID	0.112111	-0.12867	0.549602	0.167056	0.502753	-0.168651	-0.192835	0.0961048	0.305415	-0.128323	0.0623274	0.125589	-0.106327	0.104781	0.342499	0.139645	0.262833	0.124292	-0.1684	0.318422	0.0332157	0.0906319	0.162512	0.459453	0.340417	-0.190408	0.695985	0.0543808	0.569536	0.0543808	-0.282353	0.216486	0.881246	0.166311	0.132081	0.619474	0.465766	0.299552	-0.0190071	-0.0254247	0.364713	-0.109557	-0.281327	-0.109557	0.0204839	0.750423	0.0746728	0.35869	0.258505
2.104__145.07635__w/o MS2:DIMETHYLBENZIMIDAZOLE	0.245916	-0.881343	-0.663152	0.488298	0.716329	0.442567	0.390265	0.243471	-0.727337	0.159131	0.520651	0.433936	0.346458	0.520651	0.311989	0.576612	0.279695	0.359337	0.35869	0.565239	1.38438	0.189495	0.682569	0.600697	0.562464	0.399046	0.445806	0.581485	0.461738	0.628763	0.475599	0.557197	1.03685	0.52447	-0.116701	0.706497	0.610907	0.580083	0.50048	0.531072	0.669589	0.301623	0.71672	0.599365	0.526908	0.52301	0.114059	0.607182	0.697268
2.642__145.10172__w/o MS2:LYSINE	0.252637	0.43288	0.0283814	0.470781	0.376717	0.302454	0.539759	0.569233	0.392831	0.550534	0.502188	0.543837	0.355437	0.165413	0.145578	0.564324	0.476906	0.184055	0.594251	1.11257	0.373539	0.482958	0.775926	0.552653	0.471146	0.139645	0.364881	0.556019	0.60393	0.648136	0.31575	0.512792	0.516146	0.464681	0.463899	0.54008	0.635429	0.738543	0.62366	0.414949	0.584467	0.161555	0.733427	0.689809	0.676317	0.566509	0.450194	0.523499	0.381321
2.441__145.10291__Unknown	0.469502	0.244914	0.464681	0.516528	0.45106	0.196732	0.401998	0.444158	0.796651	0.424164	0.39259	0.387917	0.46289	0.35915	0.44477	0.642274	0.257257	0.421293	0.339446	0.671528	0.974131	0.435319	0.53705	0.539759	0.484734	0.329463	-0.0567294	0.457159	0.445806	0.463899	0.31135	0.442101	0.156879	0.602511	0.758951	0.493661	0.434509	0.38626	0.508117	0.66201	0.268607	0.489125	0.444158	0.161219	0.52447	0.118855	0.310173	0.624619	0.591888
0.575__145.10568__5-HYDROXYLYSINE__HMDB0000450	1.25093	0.521229	0.866071	1.26696	0.797793	0.603393	2.05677	1.38438	1.33457	2.00695	1.06934	0.450824	0.868775	0.317835	0.647209	1.20569	1.09422	0.628419	1.4389	1.4962	1.53427	0.322587	1.16745	0.252881	0.671528	0.473877	0.636768	1.1756	0.789649	0.783009	0.560161	0.945316	2.36944	0.997343	0.96036	0.802652	0.785398	1.39089	0.619789	0.456665	0.661651	0.182422	0.429061	0.438683	2.15703	1.34405	0.831936	1.05753	1.78344
1.405__146.05721__w/o MS2:2-Hydroxyquinoline	-0.229007	0.17646	0.136762	0.516528	-0.00344918	0.297777	0.0631686	0.240388	0.0528154	0.121257	0.0511905	-0.217797	0.690931	0.276782	0.0640398	0.267505	-0.0859095	0.17834	0.210909	0.0137476	0.182422	0.44039	0.0696832	0.0898806	0.0207427	0.0218233	0.470192	0.256341	-0.348211	0.0955272	0.396614	0.0631686	0.0488077	0.0583222	0.238436	0.0816693	0.112442	-0.0715472	-0.0318393	-0.0199572	0.372073	0.111412	0.419516	0.0498444	0.0717755	0.142917	0.50716	0.586539	0.284808
2.121__146.05865__Indole-3-carboxyaldehyde	1.34616	1.15636	1.28207	1.67809	1.94089	1.49349	1.64518	1.93541	1.22072	1.37849	1.88291	1.63804	1.4881	1.58749	1.46445	1.54795	1.44385	1.45701	1.48317	1.71834	1.6481	1.84367	1.97386	1.99447	1.41808	1.53151	1.29634	1.91536	1.62061	1.77521	1.93541	1.83886	2.32799	1.90326	1.00246	2.13123	2.04762	1.8778	1.70425	1.85188	1.8875	1.5974	1.77995	1.83886	1.50957	1.69176	1.33974	1.79736	1.97386
2.242__146.05878__Unknown	1.43639	1.08614	1.42705	1.09422	1.33791	1.14275	1.42926	1.11388	1.13193	1.46237	1.51228	1.5173	1.23194	1.43421	1.35238	1.44125	1.08083	1.13957	0.366948	1.43639	1.16601	1.26151	1.29868	1.10199	1.05991	1.15943	1.2545	1.69177	1.83498	1.4117	1.54272	1.47756	1.68302	1.56661	0.82832	1.17721	2.57819	1.29868	0.600037	1.23958	1.12777	1.26328	1.36193	1.22882	1.53719	1.45476	1.00707	1.24262	1.5974
2.345__146.05956__w/o MS2:2-Hydroxyquinoline	0.427016	0.598624	0.170678	1.08783	0.606567	0.57497	0.775927	0.921073	0.323975	0.3248	1.16349	0.652333	1.04443	0.541068	0.491617	0.134736	0.498922	0.922049	0.394926	-0.353237	0.472227	0.81386	0.765168	0.300418	0.0406942	0.437912	-0.456405	0.722021	0.398536	0.626586	0.853216	1.10471	0.594	0.634202	0.00367357	0.579026	0.524786	0.204672	0.809953	1.06934	0.832284	0.890894	0.180429	0.460601	1.81205	0.956673	0.770426	0.732711	1.1225
0.525__146.08067__4-GUANIDINOBUTANOATE__HMDB0003464	0.956673	0.926926	0.112957	1.35238	0.605195	0.73892	1.15078	1.07579	1.07341	1.14676	0.459957	0.241974	1.57005	1.13957	0.92011	0.757295	0.325017	0.552653	0.149433	0.18358	1.01049	1.5173	1.18381	0.743854	0.569536	-0.119503	1.07579	1.02275	0.92154	0.889426	1.25992	1.0655	1.22691	0.496148	1.34184	1.26513	0.0414007	0.510599	1.29464	0.732071	1.40004	0.986035	1.26328	0.190635	1.10837	1.22691	1.49887	1.42926	1.67475
0.832__146.09052__Unknown	1.91536	1.42423	1.50503	1.70749	1.31907	1.31549	1.29868	2.07884	1.27856	1.12777	2.00006	0.792077	1.93541	1.77995	1.96787	1.54017	1.53151	1.61424	2.00006	1.96787	1.4962	1.82113	1.82683	1.63061	1.66477	1.87276	1.70749	1.70749	0.981426	1.73482	2.11307	2.11307	1.62397	1.60039	1.03055	1.28207	1.84367	2.21229	1.2492	2.11307	2.10381	1.92049	1.48046	1.92993	1.02419	1.6481	1.73099	2.01368	1.85744
0.64__146.09322__Unknown	1.25992	0.915625	0.860495	1.25277	0.584467	0.928311	0.757295	1.44125	1.09422	0.778434	1.1912	0.347485	1.49349	1.14195	1.30261	0.875942	1.01241	1.146	1.36631	1.4117	1.01497	1.37491	1.1756	1.07579	1.1873	0.931355	1.35045	1.06224	0.686747	0.95086	1.43639	1.44385	0.881246	0.670408	0.928311	1.32455	1.2545	1.34405	1.29214	1.2492	1.43421	1.36193	0.917654	1.30066	0.580083	1.27323	1.30822	1.43188	1.30449
0.579__146.10783__ACETYLCHOLINE__HMDB0000895	0.939076	0.911054	0.77216	1.21211	0.973069	0.923612	1.18976	1.0741	1.07579	1.12994	1.18864	0.33714	1.47508	1.12777	0.936437	0.837742	1.01049	1.14275	0.149433	1.40901	1.01645	1.4881	1.19384	0.908822	1.17881	-0.1465	1.33791	0.990056	1.07912	0.945829	1.23779	1.07215	1.37281	0.666841	1.31716	1.30822	1.14752	1.34616	1.25277	0.731354	1.42926	0.974131	0.9019	1.29868	1.1924	1.23038	1.29464	1.42705	1.65073
0.946__147.02959__w/o MS2:CITRAMALATE	0.086536	0.125589	0.056756	0.3148	0.382523	0.451569	0.150255	0.292532	0.0354588	0.613546	0.290275	0.529602	0.478646	0.191963	0.230648	-0.482182	0.361419	0.104438	0.387604	-0.27766	0.00701894	0.105983	0.23149	0.194428	0.136221	0.140242	-0.335109	0.320124	0.378743	-0.221093	-0.0794196	-0.171554	0.450509	-0.0401386	0.208098	-0.17368	0.138754	-0.0171046	0.0946629	-0.0853942	0.534121	0.106929	0.345647	-0.081616	-0.150524	0.518198	0.0746728	-0.145366	0.425829
2.16__147.04289__Putative__2-METHYLGLUTARATE__HMDB0000422	1.77521	0.431594	0.692337	1.62694	1.15363	0.596605	1.24094	1.20569	0.837238	2.45523	1.3805	0.775926	1.73099	0.948219	1.41808	1.14915	1.04764	0.576849	1.59118	0.613546	0.732071	1.36631	1.10573	0.94306	0.569536	1.32068	0.918748	1.36811	1.53151	1.02014	0.801253	0.668671	1.29023	1.87276	-0.0624279	0.938123	1.00707	0.859726	0.661391	0.784731	1.21802	0.773264	0.66512	1.66084	1.64518	1.59451	0.956673	0.776322	1.02933
1.319__147.04558__w/o MS2:Coumaric acid (isomer of 189, 194)	0.536493	0.556019	0.814714	1.02419	1.1225	0.955642	0.89302	1.34184	0.583051	0.743854	0.864221	0.649888	0.602952	0.829458	0.636495	0.779781	0.765168	0.890894	0.77216	0.941188	0.7809	1.1225	0.972508	1.29023	0.55286	0.873112	0.526614	1.15482	0.681855	0.801253	1.02063	0.849478	1.63061	1.0904	0.740898	1.48046	1.31214	1.04443	0.997974	0.698632	1.18013	0.778199	0.946341	0.930272	0.691971	0.852187	0.55773	0.801738	1.22882
2.448__147.07372__Unknown	1.01049	0.886016	0.583888	0.869592	1.10199	-0.331787	0.919615	0.878549	0.847808	0.709508	1.20084	1.31549	0.314004	1.23958	1.22882	0.62948	0.880696	0.657567	1.1154	0.87901	1.20915	1.07064	1.24781	0.941188	0.834133	1.20915	0.797793	1.19384	0.754005	1.07215	0.799525	0.600037	1.00298	1.08028	0.920604	1.05212	1.02347	1.21686	1.07215	0.743854	0.889426	1.25093	0.579511	1.30622	1.01201	0.882725	0.471674	0.817295	1.01161
2.279__147.07558__5,6 DIMETHYLBENZIMIDAZOLE__HMDB0003701	1.63804	1.64151	1.35997	1.77068	1.70749	1.68817	1.83079	1.288	1.48046	1.65587	2.02091	1.8686	1.46021	1.62397	1.77068	1.35997	1.72515	1.64151	1.60429	1.54017	1.24094	1.20569	1.62397	1.71074	0.982705	1.8875	1.28207	1.66477	1.70749	1.40004	1.63804	1.54017	1.40004	1.76599	0.677098	1.47252	1.48559	1.54795	1.48317	1.65383	1.67158	1.14275	1.31549	1.63061	1.3953	1.83079	1.62061	1.68492	1.288
0.432__147.11252__LYSINE__HMDB0000182	-0.490303	-0.194339	0.253408	0.434223	0.429062	-0.195844	-0.0776553	0.475599	0.0354588	-0.0419327	0.0876445	-0.0237191	0.10227	0.203503	-0.251227	0.369256	-0.0915332	0.33122	-0.309934	0.180429	0.483115	-0.243807	-0.00958642	0.777404	0.0406942	-0.225027	0.00640145	-0.140756	0.215433	0.215246	0.147221	-0.430173	1.07708	0.403097	0.203503	1.33619	0.394712	0.548469	0.388527	-0.683102	0.550219	-0.016665	0.0780212	0.255191	0.0204839	0.0284928	0.105228	0.549135	0.216233
2.376__147.98407__Unknown	0.543582	0.837238	0.517981	0.763953	0.711274	0.729314	0.65824	-0.385775	-0.382764	0.827951	0.973629	1.20406	0.563413	-0.820279	0.192665	-0.225731	1.07974	0.169609	0.1137	0.134288	0.530774	-0.864921	0.182422	0.41694	-0.486994	0.236455	1.15078	0.51001	0.341006	-0.359605	0.493959	0.23306	0.641909	0.427828	-0.131939	-0.00724474	-0.923679	0.0231685	0.336107	0.209887	0.785398	-0.850325	0.322817	-0.0963129	0.564938	1.04092	0.104438	-0.231811	0.148497
0.494__148.00491__w/o MS2:TAURINE	-0.718931	-0.45601	0.652667	0.570796	-0.0379554	0.0332157	0.0605473	-0.398846	0.102004	0.093043	0.0356926	-0.108249	-0.385118	-0.219335	-0.263615	0.633604	-1.03478	-0.153633	0.0629971	0.220469	-1.03022	-0.39411	-0.759279	0.234896	1.33254	-1.11197	0.398027	-0.727723	0.0933384	-0.0522303	0.160369	-0.968336	-0.560152	-0.0304546	-0.563792	0.352753	-0.169426	-0.712316	0.52927	-0.270158	0.0617099	-0.347371	-0.223583	0.130316	-0.484545	-0.00307888	0.479498	-0.113453	-0.588258
1.87__148.03828__Unknown	1.10199	0.67572	1.08936	1.62397	0.870974	1.00585	1.61169	0.965939	1.63804	1.31907	1.31549	1.23779	2.4874	1.0138	0.912975	0.699286	1.40213	1.37491	1.25364	0.982705	0.644142	0.94777	0.729314	1.18976	1.40901	1.46648	0.830177	1.20984	1.39287	0.785398	1.78779	0.60393	1.36811	1.38438	0.623956	1.4962	0.9019	1.23447	1.13836	1.11976	0.982705	0.704091	1.02063	1.18013	0.58218	1.30622	1.55549	0.933963	1.14443
1.274__148.03864__w/o MS2:4-PYRIDOXATE	0.85686	1.08083	0.690655	1.0334	0.58218	1.22519	1.00828	0.696605	0.946341	0.940649	0.843458	0.391536	0.908822	0.85434	0.754428	0.364545	0.833059	1.33254	0.9019	0.792875	0.308985	0.510599	0.778669	1.01497	0.865052	1.08783	0.464681	0.843876	0.900302	0.391321	1.20084	0.583322	0.983646	0.777404	0.451295	0.670027	-0.0621065	0.950441	0.52224	0.810856	0.894887	0.192665	0.890894	0.914537	0.384179	0.997343	1.0714	0.163133	0.763628
0.947__148.04211__w/o MS2:L-METHIONINE	-0.392408	0.304654	-0.131426	-0.0986697	0.554451	1.00488	-0.103507	1.12102	-0.222548	0.00161425	-0.535426	-0.140211	1.03828	-0.318625	-0.0237191	-0.0426863	-0.136023	0.132308	0.0444534	-0.138119	-0.266302	-0.156406	-0.294801	-0.234356	0.167882	-0.5434	0.0431269	0.353464	0.533861	-0.0606842	0.121257	-0.284102	-0.199097	-0.282353	0.442567	-0.257101	0.149672	-0.471065	0.380758	0.846093	0.741323	0.0310346	-0.120367	-0.498877	-0.223997	-0.530698	0.371114	-0.211536	-0.342825
0.501__148.09669__w/o MS2:Mevalonic Acid Lactone	0.186769	0.706781	-0.0859095	0.861541	1.18381	0.0851004	0.46418	-0.148701	0.337921	0.229482	0.66479	-0.082228	0.49247	0.429845	-0.389803	1.33049	0.106527	0.0843216	1.24643	0.237701	-0.297917	-0.0376435	0.381611	-0.0680107	-0.399947	-0.123883	0.574108	-0.105962	0.655627	0.631135	-0.0953274	-0.0103515	-0.0462523	0.125895	0.790853	-0.265945	-0.0828774	-0.149003	0.407934	0.310173	0.1137	-0.461139	-0.255826	-0.438615	0.101481	-0.165841	0.790159	0.378743	-0.124506
2.122__148.11023__Unknown	0.390512	2.27151	0.594251	0.269401	0.418671	0.192314	0.247741	2.75442	0.139645	0.493959	0.108219	1.11976	0.294041	0.191963	-0.135661	0.492723	2.22933	0.28951	2.99351	0.547472	-0.240072	-0.0693515	-0.0774076	-0.435345	0.406004	1.24535	1.68492	0.109553	1.1996	0.463899	0.171255	0.285776	0.705226	0.338106	2.18683	0.671864	0.215433	0.0303948	0.566891	0.186582	0.011872	0.255783	0.141029	0.171055	0.586539	0.329156	-0.00697629	0.324262	0.0174136
2.012__148.11153__w/o MS2:L-Lysine	0.633604	-0.0385649	0.594251	0.842513	0.931355	0.645109	1.24643	1.0655	0.352562	0.739708	0.703767	1.11976	0.251071	1.32455	1.04943	0.67959	0.787825	0.0561582	0.922049	0.485369	-0.240072	1.11257	0.978291	0.680041	0.380008	1.24535	0.939076	0.593425	0.57951	0.871393	0.776718	1.40464	0.706213	0.829162	0.71386	0.958719	1.05689	1.32873	1.18864	1.48559	0.696605	0.304381	0.838246	0.831588	1.04337	1.01497	0.499214	0.864221	1.0549
2.42__149.06042__Putative__TRANS-CINNAMATE__HMDB0000930	0.689809	1.70424	1.33457	0.657567	0.640063	-0.588742	0.498368	0.308342	1.08614	0.605835	0.213367	0.329463	-0.287317	0.444464	0.101738	0.293734	0.0541461	0.882725	1.10573	0.634521	0.417172	0.103366	0.155953	0.312619	-0.0419327	0.148774	-0.068637	0.273181	0.251208	0.146253	0.192665	0.282178	0.2437	0.860495	0.514847	0.350822	0.224538	-0.149003	0.472817	0.325017	1.09957	0.327142	0.123384	-0.0464791	0.429062	0.629106	0.823115	0.159672	0.11017
2.274__149.09557__Unknown	0.245916	0.823115	1.04092	0.227508	0.17646	-0.350442	0.242158	0.155549	-0.113054	0.270904	0.1903	0.0906319	0.303442	0.337385	0.204913	0.329463	-0.0263287	-0.300369	0.649888	1.79736	0.64751	1.16745	0.542383	0.202683	0.0241093	0.664459	0.0530153	0.357832	0.333995	0.312304	0.337385	0.191746	0.716328	0.185554	0.343357	0.258505	1.16349	0.0546154	0.72608	0.234896	-0.304836	0.752739	0.00701894	0.626586	0.39205	0.124037	0.861902	-0.00998278	0.77216
2.096__149.09592__w/o MS2:ANETHOLE	0.267505	2.13843	1.80639	0.278063	0.155734	0.0683977	0.559823	1.59451	0.489996	0.388527	-0.0633302	0.356284	0.301142	0.216855	0.216486	0.413791	1.22245	0.366622	1.81205	2.0274	0.334127	-0.085633	-0.016665	-0.513595	0.393515	1.45701	0.814714	0.00883195	0.835399	0.411001	0.0472465	0.254506	0.2437	0.305847	1.34957	0.218065	0.161898	-0.0786366	0.52224	0.189964	-0.133118	0.103064	0.125083	-0.0225042	0.493188	0.210909	0.431595	0.328211	-0.0621065
1.864__150.05411__Methionine	0.898357	1.02866	0.844295	0.944199	1.04697	1.38839	1.29464	0.836247	1.26696	1.02419	1.53151	1.44385	0.972508	0.789138	0.996087	0.516909	1.30261	1.27106	0.887282	0.210909	0.454922	0.768947	0.94732	1.00585	0.646634	0.951279	0.0564135	0.487667	0.930272	0.736849	0.987941	0.635429	0.994876	1.0483	0.749098	0.552653	1.02532	0.775099	0.904057	1.12102	1.03472	0.41564	0.956158	0.785398	0.619474	1.23447	1.55842	0.840777	0.277697
0.854__150.05426__w/o MS2:4-Hydroxymandelonitrile	0.315359	0.359337	0.194649	0.362658	0.372411	0.17646	0.285383	0.321885	0.550849	0.424164	0.204084	0.275728	1.3644	0.23007	0.253124	0.313715	0.211303	0.222482	0.356064	0.305415	0.153382	0.200947	0.435992	0.399521	0.691605	0.336375	0.150255	0.4649	0.370761	0.232193	0.233417	0.0906319	0.346931	0.18358	0.371489	0.580083	0.375324	0.434509	0.326808	0.281667	0.385372	0.154359	0.122033	0.139308	-0.00616919	0.189964	0.580753	0.282178	0.52447
0.581__150.05528__3-METHYLADENINE__HMDB0011600	0.747526	0.821891	0.68537	0.617396	0.864221	0.835399	0.700867	0.70311	1.03212	0.330326	0.806113	0.920604	1.10721	0.731354	0.719358	0.734332	1.00945	0.903596	0.911542	0.875942	0.778669	0.68468	0.859726	0.838246	0.941188	0.474434	0.827581	0.971882	0.831588	0.719358	0.928311	0.827581	0.710207	0.720153	0.922049	0.788468	0.894887	0.830599	0.797793	0.776718	0.94732	0.72608	0.239982	1.00399	0.301404	0.776718	0.521229	0.71306	0.778669
2.105__150.05531__w/o MS2:Methionine	0.832284	0.582779	0.474156	0.829162	0.644797	0.877723	1.06118	0.379332	0.89302	0.922557	1.03828	0.990547	0.811706	0.61707	0.779446	0.763953	0.720405	0.888651	0.813137	0.66479	0.0893344	0.310173	0.692337	0.9019	0.893915	0.705876	0.715207	0.590262	0.94306	0.694055	0.62948	0.575512	0.691605	0.747959	0.678506	0.418288	0.398536	0.835399	0.758168	0.774288	0.925265	0.523499	0.771764	0.589939	0.661391	0.850414	0.728939	0.601663	0.465206
1.031__150.07671__w/o MS2:3-METHYLADENINE	1.57276	1.43639	1.45476	1.54017	1.70425	1.44385	1.70425	1.78779	1.80639	1.80198	1.67158	1.82113	1.75287	1.67809	1.66084	1.57005	1.70425	1.4389	1.70425	1.82683	1.37491	1.61169	1.62061	1.56121	1.5149	1.62397	1.63804	1.89245	1.53719	1.7389	1.90326	1.71834	1.78344	1.89724	1.50503	1.57276	1.74242	1.7389	1.63061	1.63061	1.78344	1.64518	1.73099	1.63804	1.5791	1.66777	1.53427	1.5149	1.82113
2.112__150.08556__w/o MS2:3-METHYLADENINE	0.716329	1.25093	0.891825	0.667719	0.600037	0.677724	0.826104	0.398536	0.85686	0.99277	0.745586	0.870974	0.737914	0.605195	0.610615	0.785756	0.66512	0.763628	0.674336	1.18191	-0.485329	0.163584	0.51001	0.576084	0.731713	0.812374	0.786115	0.457159	1.04697	0.753582	0.600367	0.710207	0.638386	0.697268	0.285776	0.483115	0.504703	0.630224	0.860111	0.657238	0.757732	0.640408	0.925265	0.54008	0.766475	0.760845	0.588043	0.720405	0.429551
1.894__150.09016__N-(2,4-Dimethylphenyl)formamide	0.196732	0.565239	-0.119503	0.648461	0.387182	0.526614	1.01645	1.32068	0.68152	1.25814	0.368428	0.542087	0.301142	0.746743	1.27035	0.640063	0.473614	0.49536	0.159401	-0.0764047	-0.138916	0.866953	0.18063	0.933009	0.00701894	0.891825	-0.681601	-0.131117	-0.0044303	0.289768	1.39089	1.90326	0.680041	1.41608	-0.0537757	1.14275	0.333054	0.846093	1.34184	1.3975	0.154359	-0.273262	0.282178	-0.112031	0.606874	0.215059	1.01757	1.10342	-0.0482436
0.817__150.09154__Unknown	-0.014949	0.215246	-0.119503	-0.149003	0.134043	0.0592647	0.669589	0.217508	0.197294	0.0307961	-0.085633	0.027886	0.0186455	0.0967075	0.108219	0.139645	-0.0388625	-0.097564	0.273683	0.0746728	-0.0570721	-0.214055	0.0218233	0.0661333	0.19976	0.0783617	-0.0567294	0.23903	-0.119948	-0.047907	-0.00867939	-0.116701	1.0311	0.0737385	0.22533	-0.00724474	0.00449988	0.287386	-0.111558	0.130507	0.0505202	-0.016665	-0.0801975	0.0385868	0.907814	0.0955272	-0.0470245	-0.215852	0.0617099
2.153__151.03786__w/o MS2:Tartaric acid	1.84715	0.990548	0.678115	1.72164	0.804819	0.485867	1.65383	1.45476	1.79736	1.37491	0.689004	0.341006	1.75751	1.54272	1.84367	1.81205	1.06999	1.18549	0.953496	1.5974	-0.386178	1.18381	0.656298	1.07215	2.09693	1.73482	1.56121	1.22245	1.15363	0.57342	1.89724	1.26513	1.05753	0.864221	1.27176	1.3975	1.43421	1.03932	1.1756	0.945316	0.588624	0.948219	1.15078	0.960934	1.72164	1.28408	1.70424	1.24426	1.46237
1.398__151.03831__w/o MS2:6-hydroxybenzofuran-3(2H)-one	0.320654	0.323367	0.103162	0.38963	0.178719	0.297777	0.735669	0.455841	0.325983	0.270904	0.240388	0.0993646	0.353993	0.317835	-0.00118312	0.399288	0.173125	0.384179	0.260159	0.292885	0.187819	0.399288	0.387917	0.19871	0.295079	0.0661333	0.359573	0.283026	0.24393	0.257987	0.217508	0.170855	1.26513	0.305847	0.24732	0.195439	0.449932	0.35981	0.216486	0.204672	0.290021	0.408478	0.340417	-0.0430837	0.733427	0.170678	0.421725	0.180215	0.348058
1.896__151.05972__w/o MS2:1-(4-methoxyphenyl)ethanone	2.10381	1.37281	1.76599	2.13123	2.12145	1.75287	2.10381	2.23823	2.06236	2.11307	2.22933	2.16599	2.00695	2.18683	2.02091	1.84715	1.97386	2.04762	2.14721	1.92049	1.79736	2.0274	2.04762	1.72164	1.58749	2.17642	1.65789	2.16599	1.9537	2.27151	2.32799	1.97935	2.0274	2.14721	1.55337	2.14721	2.14721	2.18683	1.87276	2.14721	1.97386	1.95984	2.36944	2.04762	1.9537	2.13843	1.75751	2.0274	1.8875
2.424__151.07426__Unknown	0.600697	0.808211	0.579511	0.923612	0.821891	0.273311	0.855966	1.04764	1.21568	0.938122	0.953496	0.916589	1.14752	1.09692	0.993817	0.671528	0.921073	0.972508	0.974131	1.28207	0.882725	0.788468	0.910565	0.923612	1.02532	1.05753	0.94732	1.1873	0.866071	1.32873	1.15078	1.70424	0.667437	1.42926	1.05625	1.44125	0.975903	0.728565	1.26513	1.09838	0.700093	1.23447	0.915625	1.03585	1.45143	0.842513	0.646346	1.1924	1.13193
0.513__151.14352__Unknown	0.262467	0.670789	0.037434	1.46941	0.670408	1.04443	0.260159	0.0410733	0.608195	0.407643	0.887282	0.7089	1.05861	0.778669	0.333995	1.16349	0.752739	0.794328	-0.145739	-0.721661	-0.648805	0.076101	0.973629	0.236785	-1.20801	0.409657	0.52224	0.576849	0.645109	1.6223	0.344277	0.323975	-1.05537	1.37849	1.11388	-0.408654	0.147221	-0.30423	1.60639	0.546182	0.0052412	0.354293	0.276256	-0.0865574	-0.534199	0.128824	1.10199	1.13957	-0.449593
0.646__151.14465__Unknown	-0.601247	-0.0141313	-0.98743	0.919615	-0.202973	0.610907	-1.3426	-0.985603	-0.340627	-0.729597	0.160882	-0.798857	0.510919	0.180832	-0.659241	0.588921	-0.167226	0.189729	-1.03722	-0.641353	-0.880188	-0.995714	0.241974	-0.279059	-1.06882	-0.550512	-0.254678	-0.514406	-0.212303	1.6223	-0.401496	-0.793133	-0.990626	0.68537	0.680335	-0.955828	-1.34157	-1.22135	1.60639	-0.264226	-0.782827	-0.801736	-1.19868	-0.797202	-1.254	-0.706205	0.377726	0.873956	-0.965882
0.466__151.95135__Unknown	-0.526315	0.661651	0.324262	1.03685	0.728565	0.35915	0.15409	0.185554	0.358964	0.406252	0.396883	0.204672	0.303442	-0.0575638	0.394497	-0.179443	0.64291	0.0419679	0.421928	0.0466738	0.385158	-0.719984	0.5117	-0.234356	-0.141419	0.578661	-0.438615	0.914022	0.406671	-0.445249	0.292885	-0.284102	0.670408	-0.755984	-0.034034	0.240185	-0.108249	0.305171	-0.192351	-0.227535	0.00125447	-0.461139	0.0780212	0.516528	0.222873	0.320124	-0.100126	-0.125932	0.237115
0.875__152.00754__w/o MS2:2-hydroxybenzothiazole	1.02808	0.90973	1.20745	1.146	1.29464	1.0483	1.25629	1.21943	1.52865	1.38839	0.945316	1.27769	1.09162	0.990548	0.887282	1.37678	1.3644	1.18381	0.904057	1.49887	1.15242	1.14115	0.858351	1.02866	1.10573	0.972508	1.23958	1.19652	1.48317	1.37007	1.23194	1.12102	1.3487	1.45701	1.31907	1.38646	1.2747	0.854986	1.55337	0.990548	1.03932	1.2545	1.15791	0.972508	1.39089	1.20569	1.19512	1.23606	1.15943
0.522__152.02161__Unknown	1.6337	0.980186	0.423522	0.912444	1.42926	1.07478	1.44125	1.89724	1.55549	1.90326	1.67809	1.82683	1.42926	1.63804	1.47508	1.65789	1.69177	1.06224	1.38438	1.6172	1.18013	1.77995	1.08367	0.770426	0.829163	1.31907	1.42705	1.56121	1.90326	1.89245	1.55549	1.88291	0.35054	1.85744	1.58154	1.08554	1.6337	1.63061	1.80198	1.7005	1.58535	1.71489	1.71074	1.23038	1.52865	1.62397	1.57005	1.56385	1.71489
1.916__152.03194__w/o MS2:PYROGLUTAMATE	1.13727	-0.00711049	0.888268	1.04092	1.01049	0.954626	1.11976	1.37007	1.34616	0.942621	1.18191	1.07579	1.50713	1.47252	1.16878	1.99447	0.94306	1.39089	1.04764	0.964438	1.03212	1.15714	0.969152	0.636768	1.01049	0.980186	0.979715	1.09838	0.978767	1.24426	1.20251	0.860495	1.00997	1.06335	1.04443	1.33975	1.14915	0.778434	1.43188	1.04647	0.963076	0.997343	1.65073	1.15078	1.01201	1.04337	1.17721	1.41985	0.894887
2.274__152.06184__w/o MS2:Acenapthylene	0.533861	0.692337	1.05064	0.472033	0.839069	0.724841	0.466255	0.169311	0.958719	0.637758	0.55185	0.542087	0.776718	0.574408	0.776322	0.373837	0.771764	1.33049	0.11742	0.596044	0.827581	0.270584	0.702028	0.658944	0.0324618	0.607182	1.10471	0.606874	0.648461	0.575512	0.649888	0.681184	0.526908	0.592427	0.73892	0.574708	0.3348	0.681855	0.564011	0.705539	0.703443	0.697837	0.547472	0.487086	0.479498	0.620482	0.162512	0.57951	0.495865
0.48__152.06833__Unknown	0.343837	0.0709492	0.481856	0.164746	0.3417	0.336896	0.253945	0.770426	0.627915	0.279012	0.251208	0.298438	0.139645	0.417959	0.148027	0.977203	0.66512	0.273923	0.655008	0.617697	0.612418	0.636495	0.157949	0.329463	0.369256	0.314293	0.842986	0.531072	0.438683	0.811706	0.697268	0.396614	0.367271	0.780117	0.642274	0.489704	0.812374	0.567796	0.572	0.637758	0.64363	0.703443	0.39632	0.514847	0.367949	0.407643	0.428867	0.362399	0.523254
1.059__152.06937__w/o MS2:PYRIDOXINE	-0.676675	-0.116434	-0.3323	-0.200221	-0.563504	-0.247968	-0.381015	-0.319039	-0.148163	-0.287708	-0.691141	-0.274272	0.244595	-0.417895	-0.520944	-0.430681	-0.183137	-0.638711	-0.299599	-0.21632	-0.249914	-0.397129	-0.628036	-0.00603706	0.792557	-0.36788	-0.477259	-0.555067	0.0559027	-0.309934	-0.141419	-0.455292	-0.0580562	-0.358033	-0.324441	-0.12691	-0.233577	-0.465708	-0.160483	-0.361112	-0.408654	-0.461139	-0.430681	-0.443731	-0.183485	-0.338418	-0.432296	-0.411031	-0.803908
2.083__152.07095__Unknown	0.641544	1.26151	0.609099	0.373539	0.399288	2.11307	0.436835	0.501536	0.633079	0.141814	-0.0946364	-0.0144028	0.5392	0.325983	0.591888	0.603661	0.278623	0.0264337	0.0444534	-0.0764047	1.79254	-0.321066	-0.143191	0.204672	0.986035	0.481074	0.503612	0.0873867	0.337385	0.201265	0.0423848	0.320124	0.373539	0.0920873	2.67343	1.27035	0.40107	-0.0756881	0.311807	0.209887	0.305631	1.82683	0.714339	-0.011158	0.481856	0.642592	0.523499	0.0146937	0.226197
2.032__152.10571__w/o MS2:Phenylpropanolamine	-0.940423	0.103162	0.311624	-0.414019	-0.915259	1.00096	-0.18637	0.0324618	-0.85178	0.383568	-0.772151	-0.673624	-0.145739	-0.645854	0.654443	-0.929181	-1.03478	0.292885	0.325632	-0.370115	0.694055	0.125742	-0.666757	0.395473	-0.447262	-0.167422	-0.744613	-0.52917	-0.222858	-0.620299	0.679139	-0.0624279	-0.539872	0.574708	1.70749	0.610615	-0.714239	0.555164	0.732711	0.600037	-0.380519	0.73892	-0.409982	-0.955124	-0.227535	-0.368122	0.0923881	-0.652051	-0.929181
1.829__152.57043__Unknown	-0.0929189	-0.264226	0.373238	0.0244608	0.0893344	0.0570982	-0.304836	-0.268781	0.47732	-0.202189	-0.215852	-0.152375	0.708132	0.00772905	-0.101988	-0.253611	0.144733	-0.0388625	0.138537	-0.039412	-1.03022	0.0856899	-0.085633	-0.0774076	0.383385	-0.279059	0.136762	0.0491373	0.220747	-0.642465	-0.130809	-0.57545	-0.0738948	-0.294801	0.0726054	0.242158	-0.155277	0.0795172	-0.0915332	-0.49612	-0.21887	-0.113054	-0.420336	-0.167226	-0.930886	-0.171939	0.102618	-0.429134	-0.171554
1.087__153.03969__Xanthine; CE30; LRFVTYWOQMYALW-UHFFFAOYSA-N	1.82882	1.19384	1.67809	1.23447	1.89724	1.3487	1.90326	1.57605	1.63061	2.03429	1.56384	2.24955	1.37491	1.52865	1.31214	1.45143	1.94089	1.38839	1.69531	1.83886	1.22072	1.5791	1.23779	1.06676	1.50503	1.31214	1.37491	1.92993	1.51228	1.50229	1.50713	1.50503	1.76156	1.57276	1.54017	1.46941	1.57276	1.35997	1.5974	1.15242	1.41396	1.48317	1.4117	1.25992	1.34616	1.9537	1.41608	1.93541	1.4389
1.833__153.06517__w/o MS2:Gaultherin	2.65274	1.97935	2.39472	2.85122	2.85122	2.3156	2.78479	2.47174	2.75442	2.61504	2.50977	2.57819	3.61231	2.88971	2.85122	2.67343	2.52483	2.2814	2.69649	2.57819	1.75287	3.08058	2.60279	2.55956	2.55956	2.52483	2.81474	2.88971	2.67343	2.42276	2.75442	2.34153	2.6314	2.69649	2.24955	2.99351	2.93877	3.03005	2.72868	2.50977	2.54215	2.60279	2.6314	2.4874	1.85743	2.72868	2.85122	2.61504	2.75442
2.173__153.07298__Putative__MANDELATE__HMDB0000703	1.6172	0.640063	0.387182	0.810856	0.626586	1.09838	1.26513	0.415173	0.755175	0.815519	0.517981	0.529602	1.00945	0.653002	0.88375	0.670027	0.301404	1.27323	0.235402	0.64447	0.763628	0.0712162	0.506146	0.467719	0.800844	0.674336	1.05004	0.570138	0.928311	0.565239	0.779446	0.599366	0.58248	0.682212	1.71074	0.779446	0.637758	0.849478	0.831588	0.636223	0.397469	0.567273	0.60973	0.559086	1.46445	0.746743	0.625686	0.521558	0.328453
1.094__154.04385__Unknown	0.677411	0.337653	0.649888	0.305415	0.720657	0.423887	0.748392	0.419516	0.469214	0.88375	0.474945	1.02119	0.109943	0.356064	0.115418	0.336375	0.865052	0.31575	0.630225	0.621124	0.10357	0.360825	0.0359621	0.0190779	0.515621	0.30627	0.189729	0.752739	0.487086	0.294041	0.406252	0.221538	0.57342	0.297584	0.55639	0.413519	0.375324	0.222064	0.396883	-0.0254247	0.249104	0.377935	0.242341	0.22683	0.139308	0.71386	0.225977	0.678506	0.232386
0.548__154.05887__3-AMINO-4-HYDROXYBENZOATE__NA0012	0.149242	-0.138916	-0.211536	0.658944	-0.487876	0.0369396	0.788468	-0.618951	1.48317	-0.143639	-0.265391	0.204672	0.011872	0.475847	0.453093	0.604513	0.560477	-0.0114262	-0.890338	-0.274046	-0.235346	-0.373515	-0.176806	0.251345	-0.341499	0.168471	0.594851	-0.177143	-0.375232	-0.196026	-0.354894	-1.06951	-0.50333	-0.393368	-0.0444842	1.32873	0.697553	0.377329	0.115891	-0.0943768	0.454661	-0.257411	-0.606226	-0.107097	-0.697376	-0.171939	0.510278	0.52301	-0.539872
0.83__154.06026__3-AMINO-5-HYDROXYBENZOATE__NA0010	0.0248121	0.224538	0.207815	0.386966	0.130772	0.261128	0.576849	0.765727	1.02999	0.303827	0.280937	0.795452	0.591527	0.369709	0.435515	0.409036	0.199522	0.202441	0.18358	0.377726	0.208355	0.247741	0.319725	0.459453	0.310586	0.979243	0.441379	0.27982	0.0816693	-0.0225042	0.445098	0.268076	0.129897	0.219728	0.405755	0.591888	0.242158	0.562464	0.51001	0.467453	0.197654	0.273683	0.414305	0.145578	0.197013	0.292074	0.658592	0.18358	0.267505
2.335__154.063__Unknown	-0.406087	1.70749	1.30066	-0.108249	-0.125932	-0.331787	-0.358033	-0.25988	0.0528154	-0.287708	-0.138916	-0.0453347	0.284235	-0.133118	-0.307504	0.28608	-0.415674	0.301623	0.0583222	1.56661	0.974131	0.122987	0.0859423	-0.330942	-0.645246	0.507846	0.29532	-0.0322701	0.0993646	-0.055019	0.00737414	0.17646	0.0949343	-0.206256	-0.392408	0.0052412	-0.122623	-0.276216	-0.105658	-0.119059	0.11635	0.247959	-0.339757	-0.175738	-0.183485	0.0406942	-0.123326	-0.408038	0.369256
1.871__154.06667__Unknown	1.35045	1.07849	1.52865	1.63804	1.6481	1.13061	1.45143	1.28041	1.76599	1.38246	1.19808	1.19652	2.15703	1.13582	1.46648	1.5173	1.54539	1.0904	1.58535	1.1008	1.00488	1.88291	1.3644	1.33254	1.79736	1.36193	1.77521	1.61169	1.57005	1.21396	1.42564	1.1225	1.07478	1.40464	1.20406	1.84367	1.63804	1.56385	1.47252	1.21211	1.15078	1.50503	1.16062	1.08367	1.09272	1.16745	1.79736	1.15636	1.42926
2.197__154.08589__w/o MS2:3-Hydroxytyramine	0.597713	0.0626662	0.515883	0.2336	0.0887026	-0.73109	0.402951	-0.386178	-0.188103	-0.0077066	0.200216	-0.114064	0.325632	0.333995	0.71306	0.218548	0.0983482	-0.0801975	-0.25988	-0.346907	2.52483	0.386966	0.840777	0.182648	0.0048707	0.177086	0.261937	0.333995	0.0291991	0.142613	0.303007	0.00267887	0.30945	0.592427	0.625686	0.251071	0.0284928	0.482306	0.10357	0.0628317	0.461941	-0.105355	-0.214466	-0.029252	0.320124	0.904057	-0.490303	0.286383	-0.279059
0.801__154.09714__DOPAMINE__HMDB0000073	0.270255	0.182422	-0.457663	-0.0929189	0.108948	0.0549874	0.678823	0.524154	0.810856	0.433707	0.511413	-0.260981	0.157734	0.809493	-0.135661	0.32237	-0.211866	0.371114	0.574708	-0.245969	0.190995	-0.214055	-0.106693	-0.173289	-0.0986697	0.0307961	0.269554	0.20069	0.00285755	-0.33024	-0.360785	0.372411	-0.139427	0.624998	-0.0250033	-0.0373393	-0.312089	0.590262	-0.215386	0.851347	-0.118804	-0.31418	0.171987	0.0248121	-0.473317	-0.47841	0.804819	-0.368364	-0.513595
0.95__154.09737__w/o MS2:N-omega-Acetylhistamine	-0.101282	-0.0963129	-0.490791	-0.0953273	-0.75405	0.132308	0.349139	0.30627	0.412062	-0.0460257	0.359337	-0.0859095	-0.273262	0.299006	-0.190806	0.00125447	-0.584014	0.260159	0.132893	-0.153633	0.757732	-0.238475	-0.0732587	0.0244608	-0.0907676	0.409657	0.0195098	-0.172806	-0.087688	-0.453165	-0.1465	0.314631	-0.646462	0.620105	0.21905	-0.208522	-0.385612	-0.120367	-0.097564	0.334127	0.0399	-0.208926	0.0726054	-0.326138	-0.155277	-0.350442	0.312945	-0.226744	-0.105355
2.215__154.12233__w/o MS2:3,3-pentamethylene-4-butyrolactam	-0.887277	-0.119059	-0.344418	-0.274272	-0.692005	-1.14923	-0.616216	-0.413411	-0.655215	-0.665468	-0.755016	-0.761303	-0.867678	-0.349748	-0.329375	-0.437783	0.261937	-0.908578	-0.975138	-0.641353	1.0904	-1.09423	-0.242341	-0.820998	-1.11391	-0.644412	-0.813516	-0.872492	-0.608597	-0.385612	-0.66435	-0.531482	-0.835834	-0.666757	0.00161425	-0.623731	-0.816627	-0.847907	1.66777	-0.626819	-1.07441	-0.727723	-0.923679	-0.838462	-0.436417	-0.994889	-0.841557	-0.873674	-0.612962
0.413__154.96848__Unknown	0.345922	0.348058	0.24065	0.458518	-0.285945	0.256685	0.0365856	0.388378	-0.198493	0.203503	0.134288	-0.443252	0.366295	-0.192835	0.124037	-0.632405	0.047092	0.0137476	0.482306	-0.159036	0.00701894	0.0906319	0.137481	-0.0680107	0.000894391	0.131037	0.211106	0.199522	-0.83953	-0.229007	0.234896	0.273923	0.279452	-0.408654	0.249933	-0.558561	0.153382	-0.139427	0.336107	0.215707	0.314293	0.111412	0.048173	0.221538	-0.473317	0.3248	0.23149	0.3348	0.229482
1.136__155.04224__Unknown	0.151428	0.00831622	0.641544	0.270584	0.152343	0.457697	0.0717755	-0.247382	0.273181	-0.149738	0.0712162	0.154865	0.0498444	0.0628317	-0.11709	0.344057	0.0879185	0.380247	0.0127393	0.0699203	-0.0824316	-0.0995153	0.204501	0.0609895	0.251071	0.164449	0.230905	0.349374	-0.0809317	-0.0853942	0.412338	-0.0215805	0.508686	0.0307961	0.142613	0.246242	0.428867	0.0488077	0.225977	-0.319039	0.142214	0.0938414	0.358415	0.249933	-0.0713176	0.217224	0.228455	-0.138916	0.0766586
0.817__155.04469__Unknown	1.08494	1.1154	1.09692	1.13319	1.33457	1.04092	1.1008	1.21744	1.30261	1.29868	1.18976	1.16878	1.22395	1.09838	1.17012	1.0549	1.14915	1.20915	1.23038	1.29967	1.18381	0.908822	1.29464	1.1912	1.21802	1.29464	1.1996	1.38839	1.03932	1.15791	1.24094	1.11257	1.20084	1.18864	1.18381	1.07341	1.05861	1.2747	1.05991	1.20745	1.35045	1.29464	1.24781	1.18191	1.12398	1.24781	1.08083	1.08614	1.19652
2.223__155.06898__w/o MS2:NCGC00381399-01!4-hydroxy-3,5,6-trimethylpyran-2-one	0.0755403	1.05861	0.71099	0.0896076	0.0561582	-1.33541	-0.0554083	-0.413411	-0.0530268	-0.0460257	-0.110532	-0.117479	0.806553	0.0447564	0.11342	0.0150947	-0.363398	-0.231811	-0.136385	0.61292	1.43421	-0.188481	0.23511	0.0444534	0.0943561	0.0726054	1.16878	0.0758272	0.0933384	0.120371	0.167284	-0.174072	-0.00368913	0.159401	-0.525941	0.122033	0.0120932	-0.0853942	0.134532	0.0190779	-0.723771	0.31575	-0.0666159	-0.283366	0.182648	0.268341	-0.57545	0.161219	-0.00344918
1.865__155.08035__Unknown	0.678823	0.563414	0.878136	1.00399	0.704091	0.650626	1.13957	1.23447	0.618755	1.18549	0.690931	0.581833	0.966812	0.667155	0.832284	0.534733	0.470781	0.709204	0.592427	0.403921	0.889034	0.907118	0.847808	0.924511	0.821891	0.674997	0.690379	0.537684	0.756256	0.714339	0.954626	0.672937	0.707136	1.10342	0.458282	0.954626	0.957511	0.889818	0.871393	0.911542	0.60973	0.657567	0.518198	0.568152	0.769813	0.666526	0.942181	1.04166	0.49863
2.182__155.12086__w/o MS2:Loline	-0.383173	-0.492599	-0.450087	0.403582	0.125742	-0.342162	-0.155277	-0.366709	-0.306917	-0.280735	-0.282137	-0.199701	0.0441803	0.109748	0.0177701	-0.161861	-0.236536	-0.27766	-0.853795	-0.196207	0.920604	-0.493758	-0.0732586	-0.312089	-0.32574	0.155115	0.125895	-0.135535	-0.0361725	-0.143191	-0.0506738	0.377023	0.22431	-0.191535	0.125895	0.106255	0.21934	-0.214466	0.485867	0.0677307	-0.50521	-0.253112	-0.204612	0.048173	0.167882	-0.21887	-1.03478	0.330838	0.312945
2.08__156.01208__Unknown	-1.14378	-0.211207	-0.150525	0.0570982	-0.461743	-0.413411	-0.171554	-0.268781	0.317447	-0.310273	-1.06239	-0.483016	-0.114064	-0.129336	-0.272479	0.68537	-0.829715	0.314969	-0.853795	-0.791943	-0.165236	-1.35691	-0.323033	-0.363398	-0.743631	-0.469489	0.363301	-0.059134	-0.264226	-0.774153	-0.214055	-0.421979	-0.560152	-0.0831196	0.220469	0.363301	-0.236069	-1.13925	-0.527055	-0.43481	-0.0361725	-1.09351	-0.211536	-1.19716	-0.779406	-1.03293	0.0257378	0.0752533	-0.115696
0.508__156.01685__w/o MS2:Citrazinc acid	0.724123	0.514232	-0.424758	0.882725	0.957511	0.464461	0.94306	0.708516	0.489996	0.896028	0.672937	0.788468	0.478646	0.869592	0.890894	0.862732	0.989563	-0.523602	0.852702	0.630596	0.11964	0.299006	0.371489	0.806553	0.270584	1.09547	0.836247	0.36425	0.512235	0.655008	0.8997	0.445098	0.319523	0.792557	0.44039	1.24094	1.08294	1.02419	0.0583222	0.385586	1.03585	0.762852	0.656298	0.0680643	0.283684	0.865052	0.752739	0.935012	0.784731
1.937__156.06416__w/o MS2:N-(2,5-dioxocyclopentyl)acetamide	0.432589	0.147221	0.189729	0.518414	0.374718	0.286741	0.520651	0.584467	0.210521	0.670789	0.466255	0.365355	0.485618	0.143933	0.573764	-0.140756	0.120635	0.33122	0.353234	0.0362314	0.71306	0.422384	0.881794	0.339446	-0.0885321	0.61292	-0.195844	0.256341	0.0291991	0.211669	0.56306	0.722788	0.423157	0.416709	-0.226237	0.473614	0.406004	0.565239	0.457349	0.398803	0.370537	-0.0995153	0.0829383	0.358964	0.280937	0.471674	0.265404	0.272626	-0.0190071
0.821__156.07558__Unknown	0.59375	0.76729	1.06118	1.11815	1.32259	0.622747	0.749098	1.09547	0.657238	0.560791	1.02275	0.576084	0.857855	1.0334	1.08783	0.653002	0.814714	0.746743	0.922049	0.815519	0.88375	0.938122	1.34616	1.1008	0.768947	1.04337	0.743394	1.08431	0.678506	0.825286	1.30822	0.855966	1.18549	0.773611	0.863201	1.01201	1.13393	1.28041	0.939076	0.960934	0.866071	1.0529	0.89302	1.13727	0.506472	1.00192	0.687391	0.910565	1.04092
0.634__156.07579__Unknown	0.202441	0.766101	0.718472	0.745169	0.823115	0.63484	0.185554	0.823964	0.55411	0.161555	0.79479	0.480011	0.541068	0.55411	0.602511	0.341499	0.510599	0.706781	0.432298	0.834445	0.66512	0.736107	0.888651	0.957511	0.35237	0.453093	0.112773	0.688174	0.781482	0.583888	0.841661	0.544091	1.0904	0.728565	0.628167	1.04697	1.13193	0.694825	0.88375	0.484444	0.501536	0.653419	0.551201	0.82832	0.282773	0.834445	0.574408	0.862732	0.835399
1.041__156.07602__w/o MS2:L-HISTIDINE	0.0511905	0.26568	0.447173	0.408731	0.383568	0.330326	0.267058	0.479218	0.0354588	-0.181513	0.259026	0.178991	0.150646	0.179414	0.239982	0.210909	0.221856	0.0264337	0.271943	0.235694	0.194428	0.404817	0.534121	0.394497	0.167882	0.270419	0.168471	0.273181	0.180429	0.309928	0.435515	0.298691	0.670408	0.275543	0.22533	0.627915	0.631135	0.526297	0.377726	0.0488077	0.255997	0.49863	0.338292	0.154865	0.17436	0.280937	0.268341	0.335224	0.341298
0.472__156.07684__HISTIDINE__HMDB0000177	0.72484	1.07215	1.29634	1.31907	1.1912	0.979243	1.05368	1.44385	1.10779	0.884887	1.28408	0.933486	0.919615	0.925265	0.81386	0.886412	1.0549	1.27856	1.01161	1.50503	1.27035	1.40464	1.44125	1.47508	0.804819	0.810856	0.793529	1.28041	1.34616	1.288	1.26513	1.09692	2.088	1.21396	1.00399	1.64151	1.71834	1.19652	1.58535	1.13582	1.14443	1.29214	1.06676	1.46445	1.02866	1.49349	1.19652	1.39287	1.25814
0.947__157.01277__w/o MS2:Aconitic acid (not validated, isomer of 273)	0.31038	0.396025	0.1294	0.598995	0.637472	0.564324	0.338814	0.50631	0.210521	0.924511	0.5392	0.78264	0.727426	0.39076	0.456968	-0.0932413	0.674667	0.00831622	0.569838	-0.288691	0.0845424	0.221538	0.375021	0.399521	0.28328	0.481074	-0.386178	0.495612	0.465766	-0.0782697	-0.01931	0.170855	0.789649	0.299784	0.420541	0.190815	0.406004	0.379038	0.0291991	0.301142	0.749826	0.251208	0.528862	0.111762	0.093043	0.710207	0.33913	-0.00998278	0.736478
0.557__157.0612__Unknown	0.691268	0.857358	0.743854	0.650626	0.944758	0.793864	0.412338	0.511413	0.809953	0.3248	0.820394	0.64447	0.775099	0.674997	0.436835	0.585098	0.638727	0.449932	1.05625	0.651362	0.56121	0.627915	0.818699	0.681855	0.821259	0.907814	0.73523	0.731354	1.03161	0.487667	0.760425	0.648461	0.842513	0.508984	0.572311	0.709508	0.796976	0.935012	0.376517	0.605835	0.778198	0.889818	-0.0460257	0.745169	0.657567	0.766475	0.575232	1.04092	0.575232
1.379__157.07031__Unknown	1.02063	-0.800517	0.238154	0.846093	-0.192351	0.130126	0.64781	0.730045	-0.227139	0.793194	-0.294435	0.484734	-0.409271	-0.114951	0.979243	0.182873	-0.121605	0.426715	-0.732797	0.11742	0.278623	0.983646	1.62694	1.26858	0.90973	0.904057	-0.311103	-0.602853	0.206891	0.39259	0.965939	-0.112343	-0.0426863	-0.244355	-0.236536	0.589269	0.0564135	0.433707	0.52447	1.01497	0.470487	-0.00210289	-0.318625	0.484734	0.402623	1.0311	-0.600618	-0.45497	-0.524529
0.838__157.07146__Unknown	0.742127	0.49536	0.693644	0.766475	0.829458	0.731713	0.885621	0.942181	0.459453	1.20745	0.785398	0.843458	0.410771	0.496431	1.02647	0.64291	0.465511	0.554808	0.527201	0.367594	0.798686	0.804819	1.6172	1.33049	0.830599	1.03828	0.357169	0.545041	0.209887	0.481856	0.910148	0.447449	0.417629	0.535621	0.311989	0.942181	0.55626	0.987313	0.857855	0.90973	0.801253	0.578661	0.416709	0.632379	0.635826	1.05368	0.149051	0.450824	0.450194
1.845__157.09718__Unknown	0.666526	0.790159	0.758168	0.573017	0.66479	0.680041	0.631135	0.71099	0.923612	0.681184	0.613962	0.591888	0.379332	0.564011	0.609415	0.71672	0.629106	0.663176	0.824444	0.434509	0.703442	0.354293	0.778199	0.520081	0.68537	0.739708	0.542676	0.965939	0.567535	0.775926	0.873112	0.780509	0.512792	0.511413	0.606874	0.525978	0.545949	0.607182	0.406671	0.670027	0.694466	0.72608	0.692337	0.625995	0.648461	0.586539	0.674336	0.811706	0.960934
2.326__157.12392__w/o MS2:(4-methylcyclohex-3-ene-1,1-diyl)dimethanol	-0.192835	-0.0748933	-0.949102	0.263199	-0.285945	-1.33541	-0.0397751	-0.0222052	0.370985	-0.164632	-0.12742	-0.469489	-0.276908	-0.0904457	-0.0873083	-0.774638	-1.10428	0.585098	-0.212742	-0.383173	-0.692433	-0.0237191	0.228685	0.340119	-0.139189	-0.159382	0.120371	0.116808	-0.518275	0.16946	-0.581216	0.189729	-0.703111	0.154865	-0.782827	-0.00630137	-0.0575638	-0.0554083	-0.014949	0.155953	-0.683832	-0.0422894	-0.00919043	-0.0437095	0.0337869	-0.171939	-0.209742	-0.0732587	-0.539872
1.99__158.02719__w/o MS2:Benzenesulfonamide	-0.513595	1.62061	0.346695	1.05861	0.366027	0.90973	1.3953	1.35045	0.85434	0.408478	0.180002	2.04032	0.918748	1.24094	0.835823	0.614684	0.177717	0.0466738	0.467719	1.7005	0.208355	0.54179	0.149242	0.173854	-0.233577	1.41396	1.01757	0.373837	0.24393	-0.011158	0.613546	0.665799	1.54539	0.38626	0.31038	0.956673	0.267505	0.249632	1.67809	0.0746728	-0.034034	0.0771638	0.71099	-0.300849	0.978291	1.30066	1.0646	1.01965	0.588043
1.826__158.05914__N-ACETYLPROLINE__HMDB0094701	0.36425	0.636495	0.55377	0.420541	0.603393	0.680907	0.50419	0.501536	0.530475	0.608195	0.608801	0.488298	0.16656	0.539438	0.502753	0.690931	0.595599	0.568152	0.728565	0.448173	0.680335	0.1876	0.677098	0.38936	0.693644	0.727839	0.431256	1.02532	0.434509	0.528454	0.804819	0.454922	0.638386	0.348732	0.375564	0.29532	0.508686	0.580753	0.351161	0.542087	0.644797	0.549368	0.626586	0.68537	0.450824	0.571688	0.00185385	0.454399	0.661391
0.814__158.08205__w/o MS2:N-Tigloylglycine	0.0626662	0.399754	0.246937	0.4197	0.497096	0.419884	0.237701	0.517711	0.21934	0.299006	0.345647	0.151036	0.374426	0.413519	0.291196	0.505206	0.181961	0.334127	0.512792	-0.0178531	0.0737385	0.0636901	0.689809	0.516146	-0.0419327	0.430122	0.129669	0.332388	-0.395206	0.237701	0.194649	0.0105848	0.0488077	-0.0453347	0.189275	0.693194	0.40107	0.519189	-0.169951	0.341006	0.659606	0.0771638	0.211106	0.41694	0.157949	0.0693742	-0.175181	0.31038	0.512792
1.356__158.08246__Unknown	0.287674	0.302148	0.317447	0.257987	0.112773	0.543582	0.253945	0.183227	0.222482	0.270904	0.264661	0.137481	0.646921	0.216855	0.24559	0.328211	0.047092	0.251208	0.1876	0.188357	0.0974084	0.312945	0.57342	0.431595	0.429256	0.36425	0.1815	0.262833	0.237701	0.0395704	0.309928	0.17646	0.226623	0.12002	0.0414007	0.132308	-0.00603706	0.0740742	0.216486	0.320654	0.23385	0.172955	0.301142	0.348308	0.120196	0.215059	0.0352249	-0.176104	0.263199
1.147__158.09244__411 - N-Acetyl-L-proline	0.944199	0.64291	0.649169	0.681855	0.763628	1.35452	0.41694	1.06676	1.32873	0.366295	1.00192	0.55377	2.088	1.26151	1.04697	1.30066	0.277697	1.0311	0.480738	0.268928	0.655627	1.24426	0.542969	1.16349	0.730721	0.855966	0.821891	0.737664	1.27035	0.329701	0.925265	0.788468	0.816847	0.307929	0.400741	0.303007	0.64363	0.845227	3.123	0.946341	0.973069	0.700867	0.929226	0.348905	0.348558	0.823964	0.963076	1.00646	1.1154
2.478__158.11516__Unknown	-0.174072	-0.619624	1.70749	-0.468656	-0.852786	-0.673031	-0.342825	-1.04626	-0.788967	-0.459691	-0.907286	-0.638711	-0.361622	-0.774638	-0.976526	-0.550512	-0.654565	-0.00711049	-0.617386	-0.668072	-0.480572	0.0524243	-0.443731	-0.599896	1.72515	-0.688296	-0.368122	-0.872492	-0.299599	-0.560483	-0.477001	-0.683102	0.786115	-0.402055	-0.125393	-0.522677	-0.254976	-0.0693515	0.122396	0.308985	-0.853795	-0.500491	-0.196026	-0.0522303	-0.841557	-0.458847	-0.462254	-0.171092	-1.12712
2.05__158.11577__Unknown	-0.940423	0.0746728	1.11	-0.181959	-0.16703	-0.501093	0.182422	-0.145366	-0.323667	-0.477001	-1.31311	-0.0801975	0.95246	0.340417	-0.0433965	-0.113054	-0.449593	-0.670183	-0.430173	-0.668072	-0.735765	-0.0939702	-0.135661	-0.588742	-0.500661	0.259733	-0.568201	-0.514406	-0.168651	-0.46804	-0.386973	0.0466738	-0.0426863	-0.304836	-0.810471	-0.0722	-0.110532	0.121078	0.294348	0.722021	-1.20561	-0.607624	-0.579082	-0.26261	0.00831622	-0.141419	-0.383898	-0.13541	-0.0155393
0.576__158.11583__w/o MS2:4-Aminomethylcyclohexanecarboxylic acid	0.270255	0.466488	0.344916	0.23007	0.690379	0.330326	0.30065	0.482958	0.329701	-0.108656	0.477704	0.343597	0.388378	0.543837	0.356064	0.583888	0.559086	0.193507	0.548802	0.26568	0.377329	0.103366	0.492956	0.350258	0.47617	0.391751	0.513691	0.523827	0.237701	0.253408	0.373539	0.198903	0.151428	0.319927	0.27536	0.407934	0.482306	0.344916	0.23511	0.28608	0.538673	0.0477021	-0.511935	0.385372	0.123384	0.292074	0.318422	0.339782	0.0693742
0.825__158.11671__Homostachydrine; CE0; XULZWQRXYTVUTE-ZETCQYMHSA-N	0.35915	0.299784	0.55626	0.635134	0.971256	0.189055	1.13468	0.74253	0.369029	0.667719	0.905662	0.420541	0.608801	0.875942	0.820394	1.07849	0.685939	0.307929	0.852702	0.22533	0.730383	0.414949	0.997343	0.753582	0.525261	1.12398	0.656909	0.849073	-0.0109392	0.500169	0.649888	0.273923	1.04443	0.496148	0.0783617	0.692337	0.590431	0.649169	0.148774	0.697268	0.726449	-0.16298	0.447173	0.330326	0.347209	0.454399	0.648815	0.501185	1.08367
2.265__158.1171__Unknown	0.391751	-0.385612	1.59118	0.289768	0.127559	-0.29764	-0.0162599	0.232386	0.173854	0.805247	0.29556	0.0993646	0.774288	0.625376	0.717111	1.09162	-0.479797	0.548469	-0.624235	0.884887	-0.339757	0.576612	0.255191	-0.168902	0.997343	-0.371783	0.534427	0.979243	0.0893344	0.685025	0.383874	0.833059	0.569838	1.53573	-0.131939	0.907814	-0.480572	-0.0575638	0.198903	0.629106	0.571154	0.467719	0.428101	-0.598177	0.305415	0.0337869	-0.331787	1.10779	0.908319
0.503__158.91978__Unknown	-0.368122	0.39259	0.112957	-0.200221	0.25288	0.395473	0.146542	0.221025	0.179567	0.376318	-0.0304546	0.309684	0.637758	0.19976	0.38936	-0.362133	0.348732	0.631135	0.349139	0.360615	0.39632	0.00737414	0.246757	0.509742	-0.0606842	-0.383898	0.132893	0.0213721	0.55185	0.334529	0.452299	-0.288691	0.613546	-0.755984	0.132081	-0.0782697	0.126859	0.4264	-0.407504	0.0980554	0.375564	-0.151301	-0.0500868	0.445806	0.365557	0.513395	0.36425	0.493188	0.232386
0.924__159.02043__Unknown	0.561925	0.800434	0.103162	-0.190408	0.414305	-0.163504	0.027886	0.202683	-0.0560924	0.640063	0.516909	0.71099	0.0739064	0.29556	0.268075	-0.0382675	0.564637	-0.124159	0.578296	0.193507	-0.029252	0.293545	0.174661	0.120371	0.472817	0.0983482	-0.0567294	0.349374	0.130316	0.0422964	0.06334	0.183227	0.838246	-0.195096	0.0228447	0.177962	-0.117479	0.614684	0.00047811	0.291196	0.450194	0.149051	-0.406971	0.229482	-0.082228	0.422771	0.128271	0.137085	0.102618
2.123__159.02678__w/o MS2:HYPOXANTHINE	-0.457663	1.94089	1.49349	-0.215852	0.0806495	-0.109062	-0.155277	-0.366709	0.16508	1.10471	0.00674504	-0.417895	0.3348	-0.0904457	0.0845424	0.123384	-0.514406	-0.270158	-0.222858	1.48317	-0.846382	-0.318101	-0.234356	-0.417895	0.0349641	1.06118	0.0822111	-0.241846	0.461738	-0.0907676	-0.645246	-0.294801	-0.157912	0.357169	-1.11499	-0.168902	-0.9065	-0.584014	-0.33319	-0.468656	0.0580837	-0.607624	-0.242837	0.378743	0.287099	0.365355	-0.326138	-0.302104	-0.539872
1.287__159.03024__w/o MS2:OXOADIPATE	-0.661957	-0.881343	-0.602853	-0.0801975	-0.852786	-1.03065	-0.783737	-0.254145	-0.85178	-0.895752	-0.732169	-0.589635	0.194208	-0.972993	-0.909873	-0.450582	-0.781759	-0.241846	-0.761909	-0.408038	0.456665	-0.493758	-1.03065	-0.655215	-0.863699	-0.705478	-0.917611	-0.555067	-1.05589	0.031273	-1.10428	0.285776	-0.00724474	-0.666757	0.0726054	-0.841557	-0.790755	-1.13925	-0.547126	-0.846382	-0.759279	-0.832021	-0.938597	-1.26579	0.149242	-0.411031	-0.640628	0.55185	-0.612962
1.932__159.06914__w/o MS2:(S)-1-carbamoylpyrrolidine-2-carboxylic acid	0.112111	2.52483	-0.586943	0.255191	0.140242	-0.43299	0.101738	0.488837	-0.104952	-0.0929189	-0.276216	-0.19707	0.269401	0.0901442	0.0554453	0.278817	-0.198493	-0.166739	-0.188704	0.234391	-0.240072	0.178719	-0.307504	0.429256	0.184055	0.263705	0.498368	0.0758272	0.0893344	0.211669	-0.0600156	0.000894391	-0.385775	0.229749	-0.0250033	0.525024	0.409657	-0.326752	0.135698	0.263199	-0.0688999	0.0275015	-0.335109	0.0181153	-0.0865574	-0.713046	0.374426	0.366622	-0.0674633
1.11__159.07681__w/o MS2:L-Citrulline	0.027886	0.233235	0.262467	0.177717	0.136004	0.886412	-0.0637822	0.222482	0.268607	-0.0764047	0.0559027	-0.00368913	0.812756	0.329463	-0.107502	0.373837	0.114417	0.348308	0.270904	-0.12867	-0.0152236	0.157519	0.15382	0.0791097	-0.118014	0.156526	0.0769423	-0.0759287	0.048173	0.106728	-0.00155637	0.106929	0.184611	-0.310612	0.193717	-0.0146745	0.268928	0.130507	-0.0373393	0.00125447	0.443447	0.241482	0.00701894	-0.0593843	0.20069	-0.0899335	0.0680643	1.03055	0.573218
0.579__159.07822__Putative__ALLANTOIN__HMDB0000462	-0.573693	0.306059	-0.430173	0.03164	-0.230351	0.407643	-0.918905	-0.121196	0.21934	-0.0929189	-0.560483	-0.123606	0.260159	0.0871288	-0.386178	0.180002	0.0879185	0.337385	-0.188704	0.501185	-0.284919	0.371489	-0.269469	-0.123047	-0.310612	-0.313013	0.386505	0.452696	0.944758	-0.198493	-0.121902	-0.181513	0.566509	-0.110292	0.347209	0.202198	0.553419	-0.826668	0.0773852	-0.280221	-0.403691	0.0668031	-0.235603	-0.366164	-0.243322	-0.25926	0.16002	0.623056	-0.0522303
2.119__159.09116__w/o MS2:1-Benzylimidazole	0.594251	1.62397	0.529933	0.714818	1.05753	0.670408	0.711999	0.838657	0.189729	0.514846	0.875942	0.730383	0.583322	0.625376	0.580753	0.689809	0.5392	0.613962	0.55639	0.790853	2.07884	0.800844	0.939076	0.997343	0.754428	0.621388	0.460601	0.936902	0.744846	0.786115	0.840777	0.889426	1.37491	0.888268	-0.28655	1.08554	1.07341	0.848666	0.766101	0.839526	0.970689	0.588327	0.777404	0.958719	0.805247	0.846093	0.401998	0.858846	0.95086
1.479__159.14783__Unknown	0.623056	1.00707	-0.0397751	-0.102866	-0.169426	1.72515	1.27683	-0.383898	0.725711	0.0958486	1.29023	0.0672671	0.237928	0.786906	-0.518275	0.131354	-0.902113	0.705539	1.68817	-0.18913	0.56306	-0.972993	0.274452	0.650626	-0.453165	1.7005	0.271223	-0.462766	0.629853	0.229482	-0.618168	-0.33061	0.556521	0.878549	-0.385118	0.316789	0.456665	1.17381	0.672937	1.24781	-0.445249	-0.174348	0.198014	0.382723	-0.201291	0.125742	0.317118	-0.721351	-0.563648
0.433__159.14868__w/o MS2:N-Nitrosodibutylamine (NDBA)	1.146	0.821259	1.19652	0.821259	1.09272	0.965939	1.23606	1.19808	0.859726	1.16601	1.40464	0.836247	0.924511	1.13468	1.20745	1.00488	1.20406	0.9019	0.983646	1.20251	1.13836	1.00096	1.32068	1.04443	1.1996	1.06335	1.09838	1.33791	1.09422	1.24094	1.04697	1.28408	1.21482	1.11188	0.911542	0.868775	1.14115	1.42926	0.907814	1.1225	1.01161	1.09422	1.18191	1.53151	1.13582	1.31373	1.09547	0.987313	1.24781
1.979__160.04211__w/o MS2:Brompheniramine	0.022274	1.35997	-0.883651	-0.0609718	0.232386	-0.287317	0.076101	-0.113054	-0.141088	-0.238475	-0.24058	0.560161	0.314004	-0.0237191	-0.276216	0.572664	-0.526315	0.270904	-0.276908	0.212329	-0.98743	-0.657417	-0.185231	0.481411	2.27151	0.00161425	0.727012	-0.0283316	-0.245436	-0.191535	-0.301717	-0.264226	0.250204	-0.572841	-0.450087	-0.491939	-0.596223	-0.59336	0.2336	-0.358033	-0.395206	-0.607624	0.242907	1.38646	-0.0776553	0.0295963	0.174661	-0.0637822	0.396025
0.806__160.07182__w/o MS2:513 - Indoleacetaldehyde	0.337385	0.273683	-0.0320547	0.418288	0.250204	0.125895	0.696295	0.0906319	0.284235	0.32237	0.312945	-0.271771	0.265941	0.136221	0.0818553	1.61424	0.168252	0.230648	0.1137	-0.0968675	0.00185385	0.544091	0.477704	0.190815	0.154359	0.156526	0.108584	0.249331	0.222692	-0.134686	0.0181153	0.288365	0.963076	-0.192835	0.0936336	0.134736	0.0284928	0.184055	0.198903	0.0920873	0.209245	0.253124	0.299006	-0.0929189	0.71346	0.0382574	0.437107	-0.0460257	0.479218
1.889__160.09637__w/o MS2:N-Isovalerylglycine	0.790159	1.5791	0.107233	0.523499	0.436274	0.479777	0.749826	0.734781	0.986035	0.575792	0.605515	0.488298	0.125589	0.578296	0.411001	0.67572	0.84038	0.750423	0.778434	0.623056	0.271223	0.254506	0.611263	0.258265	0.427828	0.435319	-0.110053	0.508117	0.911993	0.632729	0.76856	0.355162	0.601663	0.78227	0.343357	0.334258	0.547472	0.712441	0.824444	0.660771	0.406004	0.0601753	0.452299	0.806553	0.44039	0.806553	0.82832	0.662772	-0.386178
0.528__160.09641__w/o MS2:2-(4-aminotetrahydro-2H-pyran-4-yl)acetic acid	0.567273	-0.344025	-0.213645	1.2545	0.335532	-0.064495	1.8686	0.0859424	0.940109	1.21211	1.00828	-0.343229	0.64327	-0.107097	-0.434247	1.75287	0.446618	0.257257	0.64291	0.0833097	0.941188	1.4389	0.665799	0.0483429	-0.532228	1.06676	-0.296233	0.205517	0.134736	0.165738	-0.155664	0.272626	2.39472	-0.497325	0.12002	-0.0109392	0.11017	0.208612	0.779446	-0.31418	-0.195096	-0.888348	0.5906	-0.0995153	2.14721	0.301404	0.0472465	0.1815	1.14115
0.977__160.09761__w/o MS2:N-Isovalerylglycine	0.15382	0.132893	-0.31989	0.253124	0.0150947	0.396883	0.419516	0.175314	0.523254	0.39205	0.0783617	0.104609	0.145262	-0.0776553	0.103366	0.649528	0.238717	0.218336	-0.0809317	-0.209742	-0.363673	0.538962	0.146253	-0.0376435	0.355162	-0.167422	0.162782	-0.109062	-0.014949	-0.0430837	0.617396	0.408225	0.809032	-0.516161	0.417959	-0.586112	-0.0771443	-0.0554083	-0.0077066	-0.188704	0.0354588	0.249933	0.413791	-0.73109	0.562464	0.131037	0.693644	0.672937	0.546414
1.24__160.10814__w/o MS2:Pargyline	0.596044	0.512484	1.24781	0.674038	0.853216	0.546182	0.845227	0.435992	1.61424	1.04012	0.927433	0.600367	1.18976	0.525261	0.656603	0.605515	0.0983482	0.52094	0.363109	0.824924	-0.154942	1.14521	0.214435	0.928769	0.555471	1.12928	1.18797	0.472033	0.50547	0.00229676	0.39076	0.540363	0.461738	0.517175	0.853216	1.56121	0.430917	0.873956	1.34616	0.143577	0.419053	0.35915	0.588921	0.0266044	0.20433	0.433477	0.77395	0.583051	0.900902
0.791__160.13245__4-aminovaleric acid betaine; CE10; RXHVPPWXTMHWGY-UHFFFAOYSA-N	1.08222	-0.448041	1.24262	0.959786	1.80639	-0.395559	1.46941	0.733427	0.596044	0.722405	1.27323	1.21054	0.625376	1.31214	1.146	1.11976	1.15482	-0.0175446	0.420541	1.06807	0.382523	0.790853	1.40464	1.14752	1.16453	1.1154	1.08937	1.08083	0.783844	0.684037	0.646059	0.873956	1.35452	0.40743	-1.34912	1.62061	1.55028	1.22519	-0.19707	1.12777	1.3975	0.459007	0.303827	0.923612	1.18013	1.38246	1.13582	0.640063	1.37491
0.579__160.13374__Unknown	0.803082	-1.32437	1.16349	0.801738	1.44893	-0.181107	1.02063	0.252318	0.49247	0.0795172	0.958719	1.09957	0.407643	1.01497	0.870555	0.789138	1.04092	-0.0366037	0.071483	0.859726	0.0683977	0.555777	1.10342	0.833059	1.04697	0.564637	0.917122	0.680629	0.834133	0.602207	0.487667	0.661651	1.12398	-0.131426	-0.844314	1.38839	1.50713	0.814714	-0.120786	0.890356	1.1154	0.354293	-0.131939	0.886412	0.651056	0.964438	0.779446	0.448173	0.812756
1.006__160.13376__w/o MS2:4-aminovaleric acid betaine; CE0; RXHVPPWXTMHWGY-UHFFFAOYSA-N	0.139308	-0.735765	0.49536	0.514847	0.368303	-0.287317	0.7809	0.374426	0.16508	0.1903	0.470192	0.142613	0.823115	0.147221	0.372674	0.663175	0.15409	-0.553884	-0.267531	-0.107875	-1.10739	0.507846	0.603393	0.182648	0.428867	0.247522	0.512484	-0.540394	-0.264226	-0.501525	0.60973	0.173854	0.375324	0.159401	0.525978	0.649888	0.833059	0.0833097	0.241974	0.125589	0.0734405	-0.421979	0.467187	-0.226237	0.415173	0.133646	0.676317	0.639401	0.405165
2.225__161.05965__w/o MS2:4-Methylcoumarin	-0.135535	0.410771	-0.430173	-0.0343115	-0.208926	0.0851004	0.428101	-0.375232	-0.213645	-0.195096	-0.330942	-0.20933	1.00349	-0.346444	0.0265191	-0.287317	-0.0688999	-0.56462	0.0879185	0.00267887	-0.0109392	-0.348211	-0.110532	-0.0881098	1.31907	-0.196207	-0.21887	-0.0376435	-0.0809317	-0.235346	0.61645	-0.249914	-0.0580562	-0.173289	-0.123047	-0.253112	-0.272125	-0.381015	-0.206949	0.171987	0.142214	-0.0751704	-0.281327	-0.175738	0.139308	-0.346907	-0.881343	-0.344418	0.956673
1.872__162.02106__Unknown	1.45143	1.01049	0.657567	0.847808	1.05861	0.765168	0.895458	1.30449	0.887775	0.64291	1.29634	0.872137	1.22519	1.3953	0.847808	1.56385	0.746002	1.06934	0.864221	0.886412	0.474434	1.04166	0.931976	0.663176	1.1912	0.761864	0.670789	0.951279	0.787825	1.41808	0.953496	1.16062	0.739708	0.81204	0.430917	0.960934	0.691268	1.01161	0.894401	1.40464	1.10199	1.57605	1.79736	0.742127	1.29634	0.860495	1.23387	1.16745	0.681855
0.826__162.02211__Unknown	-0.144726	0.0687314	-0.0453347	-0.0986697	0.170501	0.0631686	-0.294801	-0.151301	-0.148163	-0.432296	-0.0995153	-0.0453347	0.261937	-0.0828774	-0.267531	-0.169951	1.45143	0.0802683	0.293355	0.0234921	0.204084	0.0422964	0.0887026	0.0150947	0.162782	0.0628317	-0.0289712	0.15409	-0.284102	-0.188103	-0.296233	-0.187726	0.219534	-0.557729	0.33584	0.142613	-0.296798	-0.0786366	0.292074	-0.111085	0.301404	-0.151301	-0.00616919	-0.011158	-0.405205	-0.324054	0.00185385	-0.0516439	-0.149305
2.052__162.03627__w/o MS2:PTERINE	0.685939	0.534733	0.704914	0.785065	0.806553	1.13836	0.729314	0.226416	0.378444	0.66479	0.88375	1.01241	0.597987	0.666163	0.721654	0.717913	0.746743	0.725276	0.800844	0.744188	0.143933	0.477512	0.815519	0.799525	1.36811	0.587428	0.742127	0.891825	0.41564	0.624288	0.79479	0.768947	0.591888	0.680335	-0.108656	0.633604	0.45923	0.775926	0.619789	0.76729	0.996087	0.519189	0.886412	0.793864	0.437912	0.957511	0.872137	0.723436	0.722788
2.181__162.05447__2,8-Quinolinediol	1.10721	0.483271	0.793194	1.17012	1.37491	0.830599	1.28041	0.678823	0.799525	1.27035	1.15242	0.849478	1.20745	1.24643	1.2326	1.27035	0.845227	1.16349	0.886016	0.74009	0.461941	0.766101	1.22245	0.774288	0.935012	0.935972	1.13582	1.53719	0.717111	0.92011	1.16349	1.62397	1.01241	1.1918	0.0763747	0.992234	1.40901	1.29634	0.361034	1.04943	0.955642	1.19808	1.30822	1.01161	1.26858	1.13193	1.00144	1.05368	1.31214
1.26__162.05478__w/o MS2:Indole-3-carboxylic acid	-0.75405	0.518867	0.0887026	-0.0403458	-0.139427	-0.016665	-0.358033	0.179567	-0.0181618	-0.705478	-0.107502	-0.156406	0.247522	-0.0379554	-0.173289	0.603661	-0.306917	0.121078	-0.329375	0.221697	0.948219	-0.0283316	-0.615269	0.271943	-0.507719	-0.238852	0.101738	0.621707	-0.135048	-0.29883	0.590262	-0.229007	0.846883	-0.420851	-0.334082	-0.171554	0.155734	-0.136023	-0.64934	-0.80486	-0.0419327	-0.224511	0.340417	-0.3323	-0.405205	-0.188103	-0.400415	-0.132528	1.25006
2.324__162.05553__w/o MS2:Indole-3-carboxylic acid	0.818699	0.537367	0.609099	0.706781	1.20084	0.848666	0.737914	0.929226	0.472228	0.87947	0.684358	0.813499	0.809953	0.599365	0.642274	0.913506	1.0646	0.501862	0.978291	0.430122	-0.116167	0.67572	0.768559	0.741323	1.17271	0.644797	0.674336	1.0655	1.3487	0.856413	0.594251	0.774288	0.657238	0.652332	0.423887	0.611618	0.502753	0.726449	0.650841	0.788468	0.805247	0.807483	1.02866	0.678506	0.799106	0.931355	0.446072	0.375324	0.643887
1.082__162.05586__w/o MS2:3-hydroxy-1,2-dimethylpyridin-4(1H)-one	0.0102203	0.558545	-0.0320546	0.260349	0.0532151	0.406004	0.0231685	-0.0289712	0.319725	-0.222148	-0.0526284	0.357832	0.585863	0.175666	-0.0185842	0.536771	0.297777	-0.327367	0.1767	-0.057072	0.108219	0.0936336	0.192314	0.136221	0.714818	-0.127698	0.352753	0.621707	-0.255273	-0.070823	0.590262	0.22895	0.452299	0.425366	0.0699204	0.0392406	0.161898	-0.0715472	-0.147257	-0.0798084	0.188706	-0.109557	-0.0343115	0.47469	-0.523602	0.258505	0.579268	0.708133	1.25006
0.791__162.07784__AMINOADIPATE__HMDB0000510	0.0791097	0.270255	-0.103326	0.155953	0.271943	0.240388	-0.192835	0.0252752	0.183227	0.382323	0.00229676	-0.260981	0.321885	0.0264337	-0.0114262	0.132308	-0.0774076	-0.192351	-0.519611	-0.288691	-0.227139	0.403921	0.72608	0.470781	0.437646	-0.266916	0.787825	0.325233	0.292303	-0.129003	0.276965	0.129897	0.362399	-0.425275	0.384179	0.325983	0.14452	0.23385	0.221282	-0.322103	0.122987	0.118481	0.296991	0.24347	0.0530153	0.519797	0.376318	0.0856899	0.683652
0.516__162.11165__L-CARNITINE__HMDB0000062	1.75751	0.584467	2.06237	1.94089	2.54215	0.54708	2.38103	1.17326	0.867968	1.15482	1.5974	1.32068	0.904057	1.93541	2.00695	1.80639	1.73099	0.600037	0.678506	1.61424	0.940109	1.54539	2.2814	2.42276	1.55337	2.06943	2.72868	1.55028	2.35397	1.76156	1.26858	1.99447	2.65274	0.163483	0.447647	2.60279	2.35397	2.32799	0.422771	1.84715	1.8778	1.41985	1.21396	1.3644	2.42276	2.18683	1.6481	1.35644	2.6314
2.177__162.12611__w/o MS2:CARNITINE	-0.254678	2.07884	0.624619	-0.355597	-0.173289	1.25992	0.591166	3.31543	1.29464	0.124577	-0.608831	-0.547963	-0.655866	-0.274046	-0.233577	-0.511935	2.78479	0.217224	2.61504	0.818699	-0.16403	-0.791943	-0.178432	-0.272479	-0.235603	0.361419	1.40901	-0.508697	0.82832	-0.276908	-0.538582	-0.673031	1.18381	-0.349748	2.39472	1.21568	0.300418	-0.0828774	-0.244904	-0.766867	-0.710345	-1.22363	-0.75062	-0.463281	-0.356796	-0.390491	-1.09496	-0.573693	-0.704751
2.373__163.00552__w/o MS2:Anabasine	0.824924	0.745169	-0.157337	1.00828	0.89925	0.210204	0.875014	-0.106327	-0.0633303	1.16223	1.13468	1.3805	-0.500491	-0.2957	0.427016	0.215059	1.28041	0.661651	0.361803	-0.138119	0.816147	-0.443731	0.524154	0.701486	0.472227	0.399046	0.410771	0.793194	0.457159	0.420802	0.814714	0.370985	0.900903	0.751298	-0.190806	0.331883	-0.528425	0.515883	0.754428	0.529933	0.850414	-0.403691	0.457697	-0.0929189	0.832672	1.25814	0.514232	-0.0373393	0.0559027
2.19__163.03941__w/o MS2:Umbelliferone	1.36193	0.0687314	0.324262	0.7809	0.711274	0.221538	0.694055	0.162782	0.574108	0.807018	0.689809	0.387917	0.927433	0.839526	1.08222	0.807483	0.230391	0.418288	0.190635	0.556521	0.0238008	0.455841	0.73523	0.7809	0.451569	0.680041	0.760425	0.846883	0.847346	0.514232	0.873112	0.761864	0.781482	0.690931	0.617998	1.04598	0.702777	0.965939	-0.0666159	0.964438	0.389947	1.13727	0.785064	0.522593	0.754428	0.650841	0.407643	0.787366	0.425829
0.81__163.04845__w/o MS2:Anabasine Hydrochloride	0.287099	0.605195	0.559993	0.461941	0.583322	0.394926	0.363301	0.488298	0.655627	0.551849	0.479218	0.422156	0.54708	0.501185	0.441379	0.497681	0.706781	0.475351	0.576849	0.591888	0.522593	0.180215	0.638727	0.657904	0.625376	0.555164	0.443761	0.640753	0.358964	0.329701	0.472817	0.365355	0.926418	0.415173	0.567796	0.383874	0.382963	0.577173	0.329462	0.448728	0.633079	0.491027	0.454922	0.545392	0.273311	0.609415	0.299783	0.376717	0.478086
2.311__163.07414__w/o MS2:Methyl trans-cinnamic acid	0.307556	0.836247	0.300418	0.825648	0.377935	0.447173	0.361034	0.330838	-0.135535	0.546182	0.38963	0.398803	0.39076	0.428867	0.365355	0.11742	0.247522	0.395473	0.258265	0.915625	-0.276908	0.242624	0.417172	0.38936	0.336375	0.43899	0.0462553	0.540646	0.347772	0.669589	0.227866	0.307929	0.503308	0.391321	0.00367357	0.687391	0.788146	0.504702	0.516146	0.517175	-0.0819219	0.348308	0.558138	0.450509	0.339446	0.148774	0.568152	0.0731424	0.545041
2.202__163.12146__w/o MS2:Anabasine	0.283482	1.20745	0.380486	0.293734	0.197294	-0.188481	0.27536	2.11307	0.250204	0.461738	0.304927	0.366948	0.406671	0.314631	0.258745	0.345647	1.87276	-0.247968	1.52865	0.492956	-0.744613	1.92464	0.251208	0.0508185	0.18063	0.312619	0.699286	0.23903	0.825286	0.517981	0.332611	0.350258	0.535361	0.388527	2.15703	0.839069	0.458282	0.130507	0.411231	0.254199	-0.00998278	0.309684	0.305415	0.114686	0.606874	0.341873	-0.655866	0.347772	0.0955272
0.747__163.96819__Unknown	-0.778113	-0.703111	0.293355	0.543276	-0.374562	-0.361112	-0.541898	-0.985603	-0.127698	-0.0575638	-0.215852	-0.386178	-0.34556	-0.565449	-0.511032	0.177962	-0.95442	-0.419782	-0.0910898	-0.383173	-0.918905	-0.920203	-0.742393	-0.794902	0.942181	-1.33242	-0.212303	-0.677918	-0.222858	-0.302517	-0.267531	-0.968336	-0.874859	-0.257101	-0.902612	-0.363673	-0.385612	-0.97086	0.192981	-0.776885	-0.518942	-0.66435	-0.907286	-0.131939	-0.282859	-0.362133	-0.138119	-0.665468	-0.990626
2.562__163.98372__Unknown	-1.28427	0.353234	-0.354065	-1.04626	-1.12952	0.0605473	-0.826668	-0.541145	-1.27806	-0.953007	-1.31311	-0.618951	0.418288	0.442334	-1.00941	-1.35209	-0.902113	-1.06814	-1.19051	0.274452	0.149051	-0.722858	-0.372694	-0.689672	-0.236536	-1.25619	-0.188481	-0.819561	-1.05589	-0.363398	-0.950349	-1.20801	-0.618951	-0.994889	-0.601247	-1.11005	-0.881343	-1.35571	-0.743631	-1.30878	0.875942	-0.347371	-0.225731	-0.565449	-0.278413	-0.743631	-0.268156	0.438298	-0.884928
1.985__164.06902__Unknown	-0.48378	-0.185564	-0.0215805	0.577497	0.688174	0.68468	0.352753	0.242341	-0.623228	0.631701	-0.0786366	0.508686	0.977203	0.29739	0.5336	0.246242	0.114417	0.5906	-0.33319	-0.235346	-0.485329	0.364881	-0.00240579	0.532211	0.441204	0.965939	-0.419229	-0.112031	-0.348211	-0.280735	0.486179	-0.249914	-0.215852	0.0406942	0.269904	0.309684	-0.681601	0.513099	0.336107	0.614684	0.640063	0.0601753	0.246757	-0.202539	0.170678	0.225653	-0.584668	-0.162081	-0.41515
2.228__164.06911__w/o MS2:PHENYLALANINE	0.602207	-0.552114	0.187819	0.575232	0.935012	0.649888	0.447449	0.187381	-0.43299	0.303827	0.374718	0.387917	0.535621	0.420541	0.678823	0.406671	0.505206	0.0617099	0.427573	0.0871288	1.07215	-0.0915332	0.589939	0.68537	0.7089	0.617697	0.108584	0.559455	0.168252	0.276782	0.490417	-0.0103515	0.35054	0.348732	-0.462254	0.468348	0.350822	0.772917	-0.253611	0.622026	0.59744	0.0771638	0.0589127	0.762852	0.093043	0.454399	-0.290838	0.216855	0.213043
1.914__164.09264__w/o MS2:N,N-dimethyl-7H-purin-6-amine	0.285776	1.25277	0.64447	0.653419	0.739708	0.647209	0.746373	0.538034	0.676317	0.589269	0.134288	0.913506	0.973629	0.242158	0.835823	0.606567	0.502471	0.27982	0.402623	0.109748	0.247522	0.367271	0.105605	0.504941	0.457349	0.966812	0.371114	0.368729	0.0291991	0.349374	0.668912	1.09547	0.463225	0.595599	0.0845425	0.479498	0.14452	0.429062	0.685939	0.710599	0.910565	-0.0873083	0.225048	0.261349	0.305415	0.491917	0.737664	0.481856	-0.294801
0.479__164.93004__Unknown	1.46021	0.504941	1.30449	-0.123606	0.421523	0.961994	1.73099	1.79254	1.68817	1.64151	1.27176	1.7389	0.964438	1.92993	0.990056	1.40721	1.22519	1.09547	0.834133	2.03429	1.46445	1.97386	0.423522	1.46021	1.35452	1.0904	1.85744	0.867968	1.6337	2.21229	1.56661	1.8778	0.689407	1.8778	1.30622	1.6337	2.27151	1.13727	1.68817	1.38964	1.6172	1.94089	1.66084	1.09547	2.02091	1.4962	1.56661	1.87276	1.66477
1.594__164.98643__Unknown	-0.284919	0.655318	-0.620299	0.242341	0.0583222	-0.350442	0.168252	0.743854	0.26642	0.403243	-0.742393	-0.921047	0.564637	0.31327	0.314969	0.0183805	-0.526315	0.573017	-0.324054	0.304104	-0.584014	-0.183137	-0.666757	0.195987	-0.477259	1.23038	-0.0670394	-0.0426863	-0.212303	-0.745597	0.642274	0.22431	-0.294435	0.313493	0.425161	0.706497	0.0652189	-0.0482436	0.832284	0.414305	-0.699197	-0.253112	0.189275	-0.692005	-0.0275383	0.00640145	0.674997	0.504702	0.180832
2.177__165.05315__Unknown	0.827581	0.486491	-0.208926	0.716329	0.613962	0.439297	0.601901	0.466255	0.234391	1.12102	0.656298	0.257483	1.0311	0.369709	0.642274	0.509742	-0.0162599	-0.584668	0.544689	0.137085	0.359337	0.259026	0.55626	0.105983	-0.290487	0.388378	1.16223	0.840777	0.445806	0.54991	0.453093	0.543582	0.233417	0.722405	0.0548014	0.526908	0.301842	0.484734	0.0890187	0.817742	0.209245	0.187819	0.321302	0.661391	0.580753	0.720657	0.275913	0.296991	-0.102407
1.319__165.05466__3-Hydroxycinnamic acid	0.881794	0.935012	1.16745	1.3975	1.57276	1.26696	1.32455	1.82113	0.99277	1.08936	1.31006	1.04943	0.990548	1.20251	1.10199	1.09272	1.09838	1.23447	1.14752	1.40721	1.08936	1.60429	1.40213	1.72515	0.918748	1.33619	0.851347	1.58749	1.1106	1.26151	1.5173	1.3644	2.14721	1.61169	1.06676	2.04762	1.80198	1.48046	1.42705	1.20406	1.58749	1.13957	1.37007	1.31907	1.12777	1.25629	0.964438	1.33254	1.70749
2.495__165.06779__4-COUMARATE__HMDB0002035	0.777061	1.39287	0.343837	1.50503	0.674997	1.57005	0.784731	0.796325	1.04887	0.894887	0.812374	0.726449	2.42276	0.751298	0.585098	0.620105	0.757295	0.724123	0.596605	2.05677	0.664459	0.703442	0.704503	0.964438	0.538962	0.956673	2.39472	0.761265	0.941685	1.01439	0.85434	0.714339	0.772917	1.12566	1.47756	1.97935	0.580083	0.503308	0.994876	1.08367	0.803082	0.652332	0.702777	0.436835	0.829163	0.607182	0.818699	0.912444	0.770426
2.424__165.08989__w/o MS2:NCGC00385847-01!1-(4-methoxyphenyl)propane-1,2-diol	0.495865	0.408731	0.361803	1.56661	0.578661	1.21211	0.63712	0.524786	0.959786	0.690931	0.695184	0.953496	2.4087	0.63484	0.640753	0.548802	0.705226	0.834445	0.823115	1.45143	0.990548	0.702028	0.685939	0.751298	0.528862	0.95246	2.27151	0.807483	1.00298	0.848666	0.66843	0.674997	0.623956	1.11815	1.48046	1.8686	0.863201	0.60973	0.969152	0.840777	0.638045	0.747526	0.65824	0.595599	0.807018	0.649169	0.519512	0.862732	0.853779
0.477__165.98676__Unknown	0.0435171	-0.393368	0.0887026	-0.264838	-0.171939	-0.588742	-0.12742	0.232386	0.375564	0.24347	0.0332157	0.341006	-0.520277	-0.163504	-0.255273	0.293734	0.1853	-0.505977	-0.0286906	0.341499	0.138971	0.190995	-0.426562	-0.0541492	0.194649	0.190995	0.164746	0.497893	0.0559027	0.0626662	0.0871288	0.0974084	0.201265	0.00701894	0.244262	0.480738	0.475148	-0.0336953	0.552146	-0.0254247	0.00267887	0.125742	0.377023	-0.0178531	0.222873	0.0640398	-0.0279729	0.239342	0.0530153
2.171__166.03149__w/o MS2:QUINOLINATE	-0.208926	0.975902	0.407216	-0.0491287	0.0190779	1.14915	-0.525941	0.366027	0.00978392	0.0307961	0.0213721	-0.83434	0.616156	0.0628317	-0.103326	0.120635	-0.3563	-0.0419327	-0.329375	0.18358	1.52315	-0.604466	0.0967075	-0.763249	-0.233577	0.00701894	-0.0419327	-0.025214	0.409974	-0.260981	-0.0600156	-0.0241356	0.188088	-0.186845	1.6481	0.276782	-0.150879	-0.133118	0.175943	-0.109062	-0.221748	0.319927	-0.070313	-0.360458	-0.272479	-0.116701	-0.220439	-0.10157	-0.320326
1.877__166.04842__Unknown	2.09693	1.5173	1.78779	1.92993	2.10381	1.63061	2.12145	2.13123	2.13123	2.04762	2.16599	2.17642	2.85122	2.04032	1.97935	1.83886	1.99447	1.67809	2.12145	1.83079	1.66777	1.87276	2.02091	1.82683	1.84715	2.11307	1.55337	2.18683	1.81602	2.13123	2.23823	1.94748	2.03429	2.16599	1.5205	2.11307	2.07884	2.2814	1.91536	1.99447	1.90326	1.80639	2.13843	2.27151	1.86261	2.10381	1.95984	1.9537	2.00006
1.169__166.0488__w/o MS2:4-PYRIDOXATE	0.524786	0.708133	0.514232	0.245252	0.87947	0.480738	1.09272	0.889818	0.475148	0.373837	0.670408	0.516909	1.2492	0.857855	0.57497	0.554111	0.5117	0.720153	0.660411	0.919615	0.753582	0.852187	0.327142	0.279452	0.905141	0.73892	0.335532	1.16453	0.606567	0.92011	1.02866	0.969152	1.1918	0.986674	0.747135	0.551553	0.709858	0.74009	1.02532	0.456665	0.0631686	0.751909	0.961465	0.928311	0.567535	0.787825	0.451842	0.0683977	0.71386
0.967__166.07092__w/o MS2:Methionine sulfoxide; CE0; QEFRNWWLZKMPFJ-UHFFFAOYSA-N	1.96787	1.72515	1.77995	1.60039	2.38103	1.66777	2.20467	1.80639	2.06943	2.24955	1.7389	2.3156	1.80198	2.02091	1.77995	1.97935	2.14721	1.77068	1.99447	2.24955	2.04032	2.04762	1.87276	1.62694	1.85188	1.89724	1.84715	2.42276	1.92049	2.12145	2.13843	2.30131	2.20467	2.26099	1.82113	2.07884	2.19401	1.42423	2.0274	1.75287	1.66477	1.96787	2.17642	1.8778	2.34153	2.19401	1.92464	1.46021	1.92464
2.168__166.08507__PHENYLALANINE__HMDB0000159	0.644143	0.306059	0.626902	1.1008	0.694825	0.59375	0.881794	0.692337	0.60973	0.67572	0.747526	0.56306	0.873956	0.924511	0.946341	0.981426	0.289768	0.671864	0.579797	0.623056	-0.0230531	0.743854	0.866071	0.993817	0.589939	0.930272	1.01241	0.929226	0.631418	0.847808	1.09162	0.883238	0.877723	0.70311	-0.414627	2.06237	1.33254	0.737664	0.572	0.842513	0.889426	0.535361	1.10342	0.770897	0.639064	0.701757	0.497388	1.1996	1.1924
1.907__167.05469__THIOPURINE S-METHYLETHER__HMDB0060412	2.06237	0.716329	1.40004	1.92049	2.29107	1.50503	2.47174	2.32799	1.33791	2.60279	2.09693	2.21229	1.60429	1.31373	2.24955	1.41396	1.45701	1.45476	1.35644	1.40464	1.77068	2.17642	2.88972	2.27151	1.3805	1.92993	0.361419	1.11257	1.37849	1.77995	2.38103	1.18381	2.4874	2.60279	0.930272	2.55956	1.83886	2.67343	2.19401	2.23823	1.5791	0.94928	1.35452	1.58535	2.088	2.60279	1.09162	1.1756	0.679139
1.389__167.05473__w/o MS2:1-methylxanthine	0.740473	0.428867	0.600037	0.601901	0.35237	0.398803	0.639401	0.567273	0.354293	0.521229	0.435319	0.296355	0.120899	0.375324	0.636495	0.149912	0.134043	0.412062	0.24559	0.396025	0.327476	0.761864	1.23038	0.940109	0.745169	0.691605	0.478646	0.273923	0.232884	0.350822	0.733427	0.126625	0.457159	0.249331	0.235694	0.450194	0.300881	0.514232	0.253124	0.729679	0.667719	0.216486	0.355437	0.615883	0.397786	0.722021	0.199522	0.407216	0.254199
0.82__167.05728__3,4 DIHYDROXYMANDELATE__HMDB0001866	0.37967	0.556019	0.52094	0.461052	0.592427	0.587759	0.458518	0.467187	0.545949	0.724482	0.541068	0.464681	0.481411	0.458518	0.489412	0.341499	0.513099	0.529933	0.525261	0.537684	0.690931	0.238717	0.807483	0.71306	0.621124	0.612418	0.474434	0.678506	0.38963	0.336375	0.529933	0.387604	0.577497	0.415173	0.476492	0.447449	0.2336	0.672937	0.420212	0.519796	0.635429	0.41564	0.450824	0.513099	0.380008	0.527201	0.269554	0.368428	0.44039
2.197__167.07172__w/o MS2:3(2-HYDROXYPHENYL)PROPANOATE	0.340714	0.0291991	0.30627	0.562222	0.195755	-0.194339	0.39259	-0.0388625	0.139645	0.475599	0.122691	0.0873867	0.485618	0.605835	0.665799	0.404195	-0.17029	-0.18637	0.919615	0.261128	-0.0856329	0.0958486	0.505206	0.382723	0.886412	0.85686	0.55773	0.394712	0.122033	0.149672	0.533178	0.463899	0.211669	0.722405	0.171055	0.739314	0.529602	0.372674	-0.0373393	0.528148	-0.0606842	-0.0873083	0.861018	0.134736	0.334127	0.400537	-0.182406	0.174661	0.235402
2.476__167.08354__w/o MS2:Fluorene	0.71275	1.25992	0.226416	1.00707	1.06224	0.371243	0.694055	1.3953	0.920604	0.796325	0.797793	0.697268	3.41159	0.761864	0.633079	1.38438	1.05212	0.428621	0.950441	0.850414	0.415397	0.734781	0.640753	1.36631	0.327722	0.886412	3.08058	0.692743	0.707491	1.25093	0.792557	0.360825	0.670408	1.30066	1.08988	0.645109	0.549368	0.571999	0.918748	1.46021	0.543837	0.689004	0.660411	0.222873	0.586539	0.55773	0.660411	0.720405	0.647209
2.35__167.10617__Unknown	0.436555	0.185046	0.695985	0.760845	0.493425	-0.271771	0.596605	0.824924	0.519512	0.249933	0.661651	0.523827	0.5524	0.71386	0.70311	0.217224	0.53705	0.258745	0.656909	0.497681	0.294041	1.0904	0.77216	0.653419	0.832284	0.662369	0.23306	0.761864	0.454661	0.689004	0.807018	0.56306	0.634521	0.72673	0.216486	0.915625	1.02999	0.591166	0.6722	0.56887	0.350991	0.651056	0.313715	0.593101	1.0646	0.534427	0.465511	0.0123143	0.680907
1.039__167.99509__w/o MS2:2-mercaptobenzothiazole	0.415173	0.388527	0.409657	0.201584	0.0677307	0.185554	0.285383	0.330838	0.577497	0.499214	0.188357	0.236785	0.385158	0.245916	0.168471	0.373837	0.21905	0.397152	0.157199	0.44396	0.292074	0.210909	0.0887026	0.0987291	0.260833	0.0515622	0.462248	0.228685	0.284235	0.369029	0.527841	0.270584	-0.0580562	0.382723	0.428867	0.240185	0.224538	0.231198	0.628763	0.369482	0.168471	0.414048	0.149242	0.263949	0.335532	0.295079	0.38909	0.191746	0.037434
0.949__168.02953__w/o MS2:128 - Quinolinic acid	-0.312089	0.0554453	-0.235089	-0.128323	-0.187726	0.145578	-0.418757	-0.240072	0.111412	-0.30358	-0.321066	-0.089422	0.186769	-0.163504	-0.140211	0.574108	-0.0437095	0.0228447	-0.132528	0.0137476	0.192314	-0.477259	-0.110532	-0.335819	0.365118	0.248419	0.444464	0.728565	-0.468656	-0.461139	0.3248	-0.715435	0.0127393	-0.490791	-0.0039292	-0.367294	-0.0751704	-0.422593	0.00047811	-0.159932	0.145578	0.177086	-0.112655	0.0266044	0.0403147	-0.47841	-0.311594	-0.588258	-0.149305
0.851__168.06403__Unknown	-0.490303	-0.0225042	-0.547126	-0.108249	-0.0865574	-0.0948961	-0.546289	-0.0567294	-0.0181618	-0.363673	-0.223583	-0.19707	0.570437	-0.285945	-0.16403	-0.124854	-0.231811	-0.18637	-0.234356	-0.346907	0.0282701	-0.335819	-0.00603706	-0.00155637	0.167882	0.0419679	-0.406087	-0.0819219	-0.468656	-0.761909	-0.135535	-0.376131	-0.114951	-0.225027	-0.270158	-0.171554	-0.04568	-0.251227	-0.360031	-0.196639	0.071483	-0.18913	-0.369239	-0.125932	-0.398214	-0.441809	-0.26261	-0.305443	-0.168902
1.109__168.11249__Unknown	0.504702	0.141558	-0.500321	-0.157337	-0.556898	-0.312089	1.15636	0.303007	0.860495	-0.122623	0.658944	-0.469489	-0.245436	0.746002	-0.933654	-0.0756881	-0.735765	0.0783617	0.267058	-1.30685	-0.0208368	-0.48378	-0.636945	-0.560152	-0.405205	-0.379023	-0.183834	-0.241846	0.0202251	-0.793133	-0.774396	0.592764	-0.458254	0.870555	-0.236536	-0.408654	-0.556575	0.809032	-0.0609718	1.21054	-1.15221	-0.566599	-0.0873083	-0.047907	-1.04088	-1.09496	0.720153	-1.06525	-0.138644
1.575__168.11414__Unknown	-0.144726	-0.191204	-0.450087	-0.747507	-0.828189	-0.217797	0.514232	0.01402	-0.0475706	-0.591942	0.651669	-0.618951	-0.634146	0.0238008	-1.23799	-0.977919	-1.29886	-0.294801	-0.246383	-0.941261	0.620482	-1.04626	-0.409982	-0.471808	-0.626818	-0.167422	-0.655866	-0.43299	-0.685742	-0.950349	-1.06951	0.413247	-0.385775	0.786906	-0.639905	-1.05641	-0.9516	0.130507	-0.0500868	0.469847	-0.56865	-0.888348	-0.138916	-0.0250033	-0.674331	-0.892714	-0.155277	-0.873674	-0.910563
1.854__169.03465__Unknown	0.641544	0.458518	0.55626	0.245252	0.786906	-0.547126	0.362658	0.867968	0.414949	0.834133	0.506816	0.626902	-0.354065	0.200947	1.21396	0.700867	0.820394	0.60393	0.314631	0.330838	0.55286	0.193296	0.708133	0.441204	0.431946	1.08614	0.0170569	0.12002	0.789649	0.816147	0.40107	0.930272	0.575512	0.804819	0.584467	0.850414	0.346695	0.999753	0.914537	0.779781	0.326333	0.387182	0.639064	0.765727	1.15482	1.21568	0.583322	0.497096	0.247959
0.721__169.03487__Unknown	1.8686	1.62694	1.94748	2.05677	2.39472	2.00006	2.01369	2.0274	2.42276	2.42276	1.73099	2.26099	1.97935	1.8875	1.78344	2.50977	2.4087	1.97386	1.77995	2.39472	2.04762	1.95984	1.80639	1.8875	1.76599	1.93541	2.04762	2.27151	2.43627	2.30131	2.07884	2.00695	2.27151	2.32799	2.09693	2.50977	2.11307	1.66084	2.43627	1.7389	1.92049	1.8778	2.06943	1.72515	2.38103	2.38103	2.03429	2.14721	1.88291
0.875__169.03496__Unknown	2.88971	2.2814	2.61504	2.93877	3.03005	2.6314	3.08058	3.03005	3.03005	3.31543	2.99351	3.03005	2.99351	2.93877	2.88971	3.123	2.99351	2.4874	2.6314	3.19398	2.72868	2.93877	2.69649	2.85122	2.35397	2.65274	2.78479	3.03005	3.123	3.31543	3.19398	3.03005	3.19398	3.41159	2.81474	3.31543	3.08058	2.72868	3.08058	2.93877	2.75442	2.93877	3.31543	2.75442	3.19398	2.99351	2.81474	3.123	3.03005
2.091__169.04916__2-METHYLGLUTARATE__HMDB0000422	0.608502	-0.541145	-0.174072	0.221697	0.211303	0.03164	0.296591	0.185554	-0.31344	0.435515	-0.276216	0.0102203	0.837238	0.362101	0.250476	0.749098	0.20433	0.302731	-0.329375	0.367594	0.282578	-0.408038	-0.224511	-0.0419327	1.15303	0.314631	0.428101	0.209887	0.0893344	0.0299931	0.257987	0.536771	0.589615	0.206891	0.0414007	0.406252	6.14286e-05	0.125589	0.159672	0.219534	0.0369396	0.192665	0.49457	0.292708	0.395749	0.222692	0.788468	0.301623	0.415173
1.875__169.05975__Unknown	0.691268	0.499214	0.558138	0.5117	0.805673	0.0752533	0.454052	0.89699	0.682569	0.874485	0.560161	0.691268	0.765448	0.268076	1.29023	0.682918	0.84038	0.635429	0.456186	0.441204	0.575232	0.630596	0.766883	0.479777	-0.159382	1.13727	-0.127976	0.220469	0.655627	0.853216	0.600367	0.973629	0.71099	0.842513	0.588624	0.566509	0.346695	1.02175	0.99277	0.809953	0.348308	0.428621	0.670408	0.792557	1.20569	1.26151	0.556859	0.465511	0.317447
2.339__169.08412__Unknown	0.155365	1.50229	1.07579	0.353693	0.284808	-0.15017	0.3248	0.460826	0.273181	0.335012	0.44039	0.385586	0.169311	0.320321	0.366948	0.129897	0.463899	0.136004	0.310173	1.24426	0.133646	0.38823	0.257483	0.478086	0.325017	0.55639	-0.0475706	0.348058	0.24393	0.39632	0.352753	0.0766586	0.414048	0.576376	0.548469	0.472522	0.482306	0.475351	0.472817	0.374426	-0.08444	0.258505	0.363956	0.352562	0.414048	0.303224	0.194428	0.318129	0.349816
0.619__169.98587__Unknown	-0.119059	-0.443252	0.768172	0.263199	-0.344025	0.0109489	-0.0370353	0.218759	0.0654842	-0.154608	0.283684	0.184055	-0.263615	0.328211	-0.0826353	1.02866	-0.542648	-0.598177	-0.120367	0.312304	-0.761303	0.143933	-0.940423	0.414627	1.38438	-1.23799	0.567535	-1.23114	0.288776	1.03685	0.355751	-0.624919	-0.50333	0.760425	-0.195844	0.610615	0.636495	-0.723771	0.77395	-0.0361725	0.276782	0.0923881	-0.169426	0.17622	-0.674331	-0.19707	0.672569	0.446072	-0.461743
0.494__169.98599__CYSTEATE__HMDB0002757	0.391751	0.193963	1.40901	0.661651	0.127559	0.5524	1.00144	0.734781	1.10199	0.946831	0.839983	0.723779	0.314004	0.747526	0.383874	1.72515	-0.18913	0.348308	0.589269	1.13836	0.186395	0.595822	-0.0530268	1.05991	1.86261	-0.634146	1.38839	-0.0376435	0.862263	1.03828	1.11388	0.129897	-0.161062	1.288	0.406671	1.32662	1.1873	0.0524243	1.61891	0.687782	0.802223	0.512484	0.684037	0.671864	0.468636	0.647209	1.30066	0.842986	0.285776
0.545__170.03258__Unknown	0.71099	-0.107097	-0.3323	1.49074	0.63238	0.519796	1.3644	-0.215852	1.66777	0.626902	0.386751	-0.217797	0.685025	1.03932	1.48046	0.919615	1.44665	-0.532975	0.24732	-0.828189	-0.718931	-0.649876	-0.335109	0.669589	-0.704751	0.53147	0.972508	-0.421367	-0.636945	-0.963443	0.403243	-0.104549	0.580083	-0.755984	0.0746728	1.58154	0.886016	1.41985	-0.267531	-0.212742	1.06934	-0.556253	-0.774396	-0.171939	-0.708141	0.258505	1.17381	0.796976	-0.257722
0.716__170.03674__Unknown	0.646634	0.626586	0.816847	0.862732	1.0741	0.823115	0.722788	0.609099	1.18864	1.0334	0.423157	0.887282	0.660411	0.571154	0.564637	1.11693	1.17721	0.814287	0.603393	1.09162	0.910565	0.635429	0.581485	0.719358	0.722788	0.616744	0.793529	0.884887	1.1106	0.768947	0.678115	0.54708	1.16286	0.800434	1.02647	1.06118	0.780117	0.618377	1.0483	0.304381	0.663854	0.670027	0.669589	0.511413	0.811706	0.999179	0.755175	0.787366	0.527201
2.425__170.05756__w/o MS2:3-METHYL-2-OXINDOLE	1.67158	1.18191	0.89302	2.61504	2.93877	1.90326	2.50977	2.06237	1.8875	3.03005	2.61504	2.43627	0.933009	1.9537	2.65274	2.32799	1.37849	1.63804	2.72868	1.84367	1.27856	2.72868	1.94748	1.97386	0.631418	1.97386	0.048173	2.81474	1.5173	2.10381	2.24955	2.67343	1.42423	2.43627	1.66478	0.431256	1.73099	2.17642	2.12145	1.57005	2.39472	1.83498	2.65274	0.0825667	2.54215	1.96787	1.94748	1.00828	2.61504
1.947__170.07957__6-HYDROXYDOPAMINE__HMDB0001537	0.384179	0.639401	-0.161861	0.425572	0.31038	0.620482	0.454052	0.399754	0.305415	0.549135	0.238154	0.251345	0.284235	6.14286e-05	0.647209	0.296119	0.301404	0.254506	0.235402	0.261128	1.50503	0.355162	0.787825	0.590883	0.159401	0.459453	0.0769423	0.129669	0.195755	0.221697	0.715596	0.225977	0.275728	0.301404	-0.294801	0.200216	0.419884	0.79998	0.79479	0.364881	0.173574	-0.0263287	-0.0275383	0.206891	0.258265	0.39632	0.2336	0.318129	-0.064495
2.117__170.0809__Unknown	0.651669	0.446338	0.436274	0.889034	1.15482	0.851347	0.807847	0.981426	0.404817	0.520366	1.04092	0.848238	0.621388	0.786115	0.634202	0.800434	0.744522	0.701485	0.751909	0.873956	1.48046	0.970121	1.18191	1.13957	0.884887	0.746743	0.549135	1.05753	0.853779	0.896029	1.04092	0.92154	1.53151	1.04598	0.407643	1.20406	1.22245	1.07215	1.62397	0.974632	1.04092	0.68468	0.90973	1.07064	0.681184	0.974131	0.627217	0.966375	1.10342
0.483__170.09093__3-METHYL-L-HISTIDINE__HMDB0000479	1.46648	1.22072	1.55337	2.3156	2.27151	1.24094	1.37491	1.42705	2.14721	1.48317	1.65383	1.47508	1.64151	1.89245	1.15791	2.13843	1.42423	2.04032	1.46648	1.71489	1.60849	1.50713	1.65789	1.67158	1.16878	1.78344	2.06943	1.21568	1.65789	2.07884	1.42926	1.41608	1.93541	1.24262	1.59118	1.71834	2.26099	1.78779	1.89724	1.77068	1.94089	1.60039	1.05991	1.83079	1.6172	1.5791	1.32873	2.72868	1.47508
1.383__170.09367__w/o MS2:N(PAI)-METHYL-L-HISTIDINE	0.555471	0.575792	0.861541	0.406462	0.61561	0.448955	0.15409	0.179567	0.458282	0.523254	0.962536	-0.0606842	0.882725	0.222272	0.417959	0.310832	-0.064495	0.905141	0.467719	0.518867	0.0332157	0.592427	0.157949	0.835399	0.30945	0.417172	0.606567	0.320124	0.122033	0.00831622	0.00737414	0.709508	0.458046	-0.0722	0.416296	0.791597	0.391041	0.76729	0.225977	0.354887	0.698959	0.154359	0.514539	0.184829	-0.196026	0.661651	0.255191	0.565239	0.607535
1.28__170.99614__w/o MS2:Propylthiouracil	-0.778113	-0.703111	-0.652051	-0.157337	-0.45497	-0.673031	-0.572841	-0.59336	-0.596223	-0.729597	-0.634146	-0.879035	-0.867679	-0.774638	-0.672439	-0.21887	-0.680104	-0.621514	-0.828189	0.0266044	0.0183805	-0.67901	-0.899801	-0.430427	-0.73109	-0.688296	-0.744613	-0.837897	-0.685742	0.0933384	-1.14378	-0.246797	0.364545	-0.338418	-0.673031	-0.522677	-1.04088	-0.9421	-0.802959	-0.635723	-0.465708	-0.470323	-0.823437	-0.955124	-0.0422894	-0.892714	-0.705478	0.589269	-0.338688
2.085__171.06279__w/o MS2:Penicillic Acid	0.360825	-0.0771443	-0.191866	0.805673	0.229482	0.0174136	0.443133	-0.375232	0.375564	0.134939	-0.0426863	0.132081	0.607182	0.497893	-0.0754476	-0.04568	-0.247968	-0.192351	0.16656	0.155734	0.501185	-0.0809317	0.384611	0.270584	0.194649	-0.0470245	-0.202973	1.32259	0.292303	0.0583222	-0.175181	-0.0885321	0.427317	0.204913	1.1225	0.279208	0.186582	0.0266044	0.179567	-0.0228034	0.279695	-0.0391371	-0.139666	0.31135	0.128025	1.12039	-0.055019	0.226416	0.544091
0.57__171.07623__w/o MS2:ANETHOLE	0.753582	0.5336	0.52224	1.03472	1.47252	0.256685	0.256971	-0.106327	1.15559	0.2341	0.944199	0.240388	0.682212	0.724123	0.00688201	1.1873	0.672569	1.60039	0.419285	0.609099	0.855966	0.347209	0.9019	0.83382	0.462248	0.768172	0.925265	0.273181	0.884319	0.905141	0.337385	0.387604	0.428867	0.210715	1.08494	0.732711	0.677098	0.972508	0.276965	0.44285	1.21396	0.971882	-0.51769	0.916107	0.421523	0.580418	-0.086929	1.82683	0.327142
0.765__171.09645__Unknown	0.139308	-0.000374164	-0.0361725	0.332165	0.640754	-0.29764	-0.589635	-0.202539	0.364713	-0.0613784	0.201891	-0.148163	-0.0444842	0.136221	-0.140211	0.514232	0.027886	0.61645	-0.114677	0.211303	0.257708	-0.176806	0.479218	0.187819	0.149433	0.276599	0.247118	-0.17029	0.122033	0.17622	-0.30633	-0.0103515	-0.064495	-0.228592	0.234896	0.0752533	0.3248	0.30065	-0.0759287	-0.220119	0.3348	0.289768	-0.443731	0.232635	0.0150947	0.0170569	-0.337338	0.823115	-0.064495
0.486__171.14909__w/o MS2:Uridine	0.533861	0.0485754	0.460279	0.108948	0.373539	0.334529	0.327968	0.484155	0.576849	0.565239	0.326808	0.473614	0.190815	0.104781	0.412338	0.412566	0.611618	0.104438	0.646059	0.634521	0.812374	0.22683	0.409657	0.184611	0.466488	0.112442	0.455671	0.689407	0.53705	0.404469	0.684358	0.64447	0.257708	0.279945	0.426086	-0.112031	0.263705	0.370985	0.365759	0.154865	0.457159	0.0574869	0.275543	0.853779	0.374718	0.605195	0.337921	0.18358	0.343357
2.164__172.0383__w/o MS2:2-QUINOLINECARBOXYLIC ACID	0.553068	0.0109489	0.430917	0.646634	0.897914	0.644143	0.728565	0.145771	0.4174	0.305847	0.814714	0.393515	0.5392	0.663854	0.714818	0.616744	0.430122	0.761864	0.566509	0.399288	0.167056	0.406671	0.730721	0.71386	0.588921	0.560161	0.516146	0.667437	0.47151	0.50716	0.64363	0.663515	0.618755	0.363301	0.441379	0.373238	0.839983	0.895458	0.281667	0.52094	0.683267	0.887282	0.776718	0.596044	0.759826	0.67572	0.705876	0.567535	0.808211
1.961__172.08937__Unknown	0.718193	1.45143	-0.174072	0.653419	0.588327	-0.463796	0.759389	0.522801	0.487086	0.741725	0.477704	0.387917	0.751604	-0.606226	-0.413023	-0.0382675	0.377528	0.461052	-0.25988	0.568507	0.334127	0.847346	0.549135	0.430917	-0.233577	0.476492	0.0628317	-0.0972156	0.370761	0.0664683	0.797793	0.0403147	0.24065	-0.516161	-0.294801	0.397786	0.430917	0.748392	0.569536	0.588921	-0.733426	-0.520277	0.21905	0.661391	-0.124159	-0.0245693	0.745586	0.755716	-0.0831196
0.561__172.10934__w/o MS2:Moroxydine	0.400333	0.63238	0.348058	0.35915	0.747526	0.4649	-0.140756	0.521229	0.584783	0.3248	0.612418	0.526614	0.221538	0.411231	0.354887	0.449669	0.689809	0.736107	0.590262	0.268928	0.648461	0.168252	0.732711	0.548469	0.647209	0.105983	0.654139	0.672569	0.523499	0.310586	0.65824	0.38626	0.40934	0.23149	0.454399	0.383874	0.519512	0.461941	0.282383	0.293355	0.720153	0.479218	0.209887	0.676317	0.1137	0.410771	-0.0422894	0.657567	0.391751
0.407__172.94174__Unknown	0.304381	0.0961048	0.39076	0.188088	0.0260859	0.393173	-0.399479	0.402623	0.189729	0.448955	0.365118	0.0887026	0.411231	-0.187285	0.300101	-0.103687	0.59375	0.40934	0.461052	0.412793	0.153382	0.0498444	0.104004	0.232884	0.241728	0.188357	0.462248	-0.0185842	0.351943	0.170855	0.175943	0.519512	0.523827	-0.138119	0.237115	-0.0333569	0.337921	0.0337869	0.608502	0.325017	0.328211	0.474156	-0.0801976	0.314631	-0.0162599	0.511987	0.556859	0.347772	0.0668031
2.617__172.9754__Unknown	0.748392	0.331601	0.562707	0.533178	0.578661	0.145578	0.427317	0.437912	0.584783	0.305415	0.428375	0.634202	0.677098	0.32237	0.303007	0.516146	0.513099	0.370236	0.538673	0.967775	0.370537	0.376717	0.479218	0.391751	0.52301	0.207533	0.95187	0.793864	0.515621	0.731354	0.388527	0.418289	0.811706	0.419884	0.510599	0.435711	0.538384	0.553419	0.543837	0.644797	0.573017	0.933009	0.808622	0.534121	0.475351	0.670789	0.420541	0.550534	0.67572
1.894__173.05586__w/o MS2:N-ALPHA-ACETYL-L-ASPARAGINE	0.171255	0.279012	0.723112	0.669589	0.323688	0.207212	0.47469	0.723436	0.807483	0.603661	0.271943	0.430122	0.739708	0.716329	0.393515	0.240185	0.454399	0.756256	0.786115	0.536493	0.128517	0.724841	0.309215	-0.326752	0.565512	0.485618	0.0431269	0.266848	0.780117	0.860495	0.480492	0.0933384	0.95246	0.430917	0.380247	0.768172	0.977203	0.360825	0.668912	0.595822	0.741323	0.382523	0.719756	0.425572	0.484444	0.476492	0.870555	1.15363	0.907118
2.042__173.06934__w/o MS2:1-naphthalenecarboxaldehyde, 2-hydroxy	1.03276	0.758951	0.773611	1.15714	1.23326	0.649169	1.12398	0.484734	0.514539	0.76729	0.971256	0.974632	1.0549	1.06807	1.13957	1.06335	0.823964	0.689809	0.863201	1.04598	1.6337	1.11815	1.07974	0.951279	0.584467	0.796976	1.18549	1.02063	1.05368	0.825286	1.00488	1.05368	1.17012	0.758168	0.561629	1.10342	1.146	1.08783	0.542969	1.14275	1.24643	0.583888	0.898799	0.919615	1.07064	1.13468	0.996087	0.859726	1.14275
2.185__173.07202__w/o MS2:INDOLE-3-ACETAMIDE	0.191529	-0.471065	0.0146937	0.255191	0.197294	0.170855	0.115187	-0.334082	0.228455	0.0234921	0.0382574	0.143577	0.184333	0.226416	0.208612	0.0843216	-0.858242	-0.148701	1.73482	0.0570982	1.28408	-0.348211	0.268607	-0.0613784	0.506816	0.0324618	0.222482	0.204501	0.22533	0.767731	0.0913214	0.207815	0.0949343	0.124434	1.78344	0.216486	0.268928	0.139944	0.319927	0.00772905	0.427317	0.232635	0.0636901	0.146542	1.07341	0.262467	1.00997	0.0498444	-0.192835
0.816__173.07716__w/o MS2:1,4-Cyclohexanedicarboxylic acid	0.575792	0.628419	0.260349	0.435515	0.47732	0.414305	0.579026	1.30066	0.286383	0.478646	0.343154	0.574408	0.315359	0.515234	0.682918	0.275176	0.660411	0.269554	0.795453	0.508984	0.486491	0.503917	0.714818	0.579026	0.844295	0.591888	0.378743	0.834445	0.405165	0.666526	0.576612	0.108948	0.348058	0.370985	0.366621	0.358964	0.563414	0.560161	0.333995	0.200947	0.736849	0.35915	0.217793	0.775926	0.409974	0.442101	0.260159	0.479218	0.791597
2.652__173.13107__Unknown	0.0983482	0.254813	0.138754	0.303442	0.161555	0.429062	0.345647	0.437107	0.104781	0.165738	0.280937	0.452299	0.372937	0.159401	-0.151723	1.00192	0.573218	-0.133535	0.546747	0.472227	0.182422	0.303635	0.539438	0.430399	0.1903	0.145771	0.273683	0.432589	0.460601	0.33122	0.0769423	0.200947	0.358964	0.378444	0.638045	0.304654	0.436835	0.419516	0.373837	0.238154	0.393173	0.0668031	0.346931	0.456012	0.487667	0.424164	0.32237	0.288776	0.291428
1.189__173.1629__Unknown	-0.294435	-0.483016	0.816147	-0.414019	-0.0361725	-0.910563	-0.773151	-0.618951	-0.323667	-1.11005	-0.524529	-0.505977	0.0893344	-0.479797	0.924511	-0.437783	-0.129003	-0.241846	-0.463281	-0.532228	0.133646	0.71099	-0.940423	-0.266123	-0.16253	-0.199097	-0.713046	-0.992884	-0.245436	0.139944	-0.368364	-0.810471	-0.15017	-1.33922	-0.525941	-0.491939	-0.141419	-1.13925	-0.436417	-0.301717	-0.29119	-0.436417	-0.281327	-0.346444	-0.380025	0.0712162	-0.360031	0.635429	-0.499598
2.315__174.02383__Unknown	0.463562	0.0626662	0.47732	0.325017	0.322152	0.493661	0.409036	0.67572	-0.0385649	1.13468	0.122691	0.481856	0.769813	0.45636	0.358964	0.616744	0.871393	0.822503	0.447173	0.427317	-0.240072	0.534733	0.40546	0.267058	0.140757	0.299784	0.423887	0.460601	1.23958	0.889426	0.478086	0.669808	0.596325	0.733427	0.681184	0.545671	0.436835	0.411001	0.542087	0.445806	0.323975	0.746373	0.43288	0.290964	0.8997	0.454399	0.643886	0.187381	0.399288
1.284__174.04384__Unknown	-0.676675	-0.257722	-0.460536	-0.605798	-0.265391	-0.630674	-0.589635	-0.612962	-0.382764	-0.470323	-0.691141	-0.552783	-0.572841	-0.595267	-0.475044	-0.910218	-0.553333	-0.354065	-0.0609718	-0.504132	-0.526315	-0.594313	-0.43481	-0.411368	0.00831622	-0.221748	-0.406087	-0.324054	-0.272479	-0.628036	-0.565449	-0.57545	0.114417	-0.585389	-0.844314	-0.633218	-0.782293	-0.43481	-0.838462	-0.520277	-0.458847	-0.650962	-0.743631	-0.0379554	-0.902113	-0.520944	-0.618168	0.897452	-0.485329
1.91__174.05206__4-QUINOLINECARBOXYLATE__NA0014	-0.119059	0.719358	-0.929181	0.134736	-0.0155393	1.23038	-0.0440967	0.402623	-0.0385649	-0.0503526	0.170055	-0.110292	-0.0345892	-0.139189	-0.331274	0.123384	-0.0500868	0.779445	-0.00711049	0.18358	1.06807	0.306902	0.211106	0.289253	0.911054	-0.0953273	-0.477259	0.398803	0.237701	0.192665	0.259733	-0.144726	1.05212	0.0766586	1.5974	0.413519	0.276599	0.246499	0.0814832	-0.0199572	0.323975	1.44125	0.5392	0.355162	0.132308	-0.177787	-0.0782697	0.332833	-0.0460257
2.342__174.05309__Unknown	0.415173	0.0626662	0.103162	0.606874	0.262202	0.491917	0.491027	0.508388	0.0583222	0.803895	0.279012	0.277697	0.613962	0.372411	0.494885	0.472817	0.454399	1.12777	0.383202	0.45923	0.186395	0.386966	0.482306	0.150646	-0.0135903	0.55185	-0.0275383	0.304654	0.820053	0.685025	0.44039	0.636223	0.702028	0.38626	0.514847	0.370236	0.309684	0.501361	0.454052	0.472033	0.555777	0.869592	0.171987	0.305415	0.761564	0.463899	0.685025	0.473084	0.409036
0.747__174.08527__Unknown	0.0385868	0.407216	0.0847632	0.0780212	0.116808	0.0142923	0.195439	0.232386	-0.00867939	-0.157912	-0.31492	-0.368364	0.350822	-0.0433965	-0.100995	0.28608	-0.18913	0.0137476	0.0940491	0.24732	-0.441809	-0.00368913	6.14286e-05	0.229215	0.118668	0.193717	-0.115696	0.00449988	-0.110053	-0.399947	-0.0289712	-0.220439	0.0664683	-0.182771	0.445806	0.232386	0.348558	0.301842	-0.111558	-0.232968	0.241728	-0.0114262	-0.0250033	-0.104952	-0.0385649	-0.154608	0.247959	0.0898806	0.371489
2.067__174.09183__N-ACETYLLEUCINE__HMDB0011756	0.23306	-0.828189	-0.0621065	0.380486	0.394014	0.0734405	0.94928	0.887282	-0.260981	0.78227	0.411647	0.491027	-0.114064	-0.219335	1.14996	0.228685	0.00802273	-0.0114262	-0.344989	0.20433	0.531867	0.638045	0.99277	1.06934	0.225977	0.669589	0.191963	0.0734405	-0.00118312	-0.0254247	1.07215	-0.0779031	0.148027	0.808211	-0.085633	0.927433	0.102965	1.30066	1.23326	1.14115	0.201265	-0.347371	-0.201291	0.646634	0.885254	0.800434	-0.29883	-0.202973	-0.64934
1.578__174.12209__Unknown	0.737664	0.337653	1.23038	0.267282	1.03472	0.717111	0.428101	-0.247382	1.56661	1.23779	0.722021	0.397152	1.18976	0.304927	0.747526	0.0343812	-0.211866	0.297777	0.290619	0.612018	-0.462254	0.717512	0.0395705	0.836247	0.677098	1.18549	1.3487	0.571154	0.251208	-0.139666	0.246757	0.384884	0.0392406	0.213367	1.20022	1.19652	-0.480572	0.504702	1.47756	0.339446	0.296591	-0.461139	0.741323	0.276599	0.24559	0.346458	0.167284	0.0940491	1.15636
1.837__174.12457__w/o MS2:Nordeprenyl	0.924062	0.859726	1.57005	0.694466	1.20251	0.984965	0.815117	0.171255	1.89245	1.87276	1.17012	0.829754	1.31907	0.520081	1.09162	0.114059	0.209245	0.566891	0.806553	0.9019	-0.196207	1.15714	0.0696833	0.95246	0.980186	1.58154	1.26858	0.935492	1.05753	0.394256	0.152081	1.0904	0.192314	0.614377	1.4881	1.4117	0.263705	0.64781	1.75287	0.676317	0.639401	-0.0537757	1.0904	0.479777	0.960934	0.709508	0.564011	0.742127	1.35452
0.502__174.89716__Unknown	-0.178432	0.802223	0.531867	0.897914	0.781482	0.925265	0.272626	-0.626819	-0.278413	0.311077	0.266202	-0.0343115	1.30822	0.198903	0.655008	-1.14378	0.425829	1.32068	0.559086	0.413519	0.477895	-0.588742	0.852187	0.530475	0.380758	-0.688296	-0.272125	-0.148163	0.719358	0.0456577	0.4174	0.00449988	1.1008	-0.852786	-0.873674	-0.214055	-0.881343	0.631701	-0.743631	-0.270158	0.484734	-1.09351	-0.191204	0.950441	0.359573	0.594251	0.417959	-0.0809317	0.295079
0.45__174.93724__Unknown	0.696937	-0.312585	0.558138	-0.437783	0.0677307	0.256685	0.627218	0.788468	1.18381	1.18013	0.437379	1.0904	0.282773	0.568507	0.163918	1.02175	0.778669	0.266202	0.177717	0.954626	0.78227	0.611263	-0.349054	0.161898	0.674336	0.384179	0.795452	0.489996	1.29634	1.08554	0.569233	0.804819	0.0664683	1.05991	1.10573	0.746002	0.71386	0.396614	1.26858	0.512792	0.437379	0.911054	0.676317	-0.0929189	1.10573	0.588043	0.734332	0.744846	0.471674
0.943__175.0239__w/o MS2:GLUCURONOLACTONE	0.445098	0.414305	0.449932	0.588921	0.689004	0.591166	0.436835	0.635134	0.319725	0.87947	0.623364	0.71275	0.702777	0.398027	0.494256	-0.0710703	0.625995	0.239342	0.655008	0.0466739	0.153382	0.329701	0.420541	0.364713	0.318129	0.501862	-0.195844	0.588921	0.401998	0.0332157	0.22397	0.221538	0.773611	0.284808	0.451295	0.163483	0.40107	0.44174	0.221282	0.232	0.796976	0.441204	0.629106	0.0763747	0.108948	0.770426	0.344916	0.0265191	0.654443
1.202__175.02625__w/o MS2:benzo[d][1,3]dioxol-5-ylmethanol	-0.841557	-0.086929	-0.691141	-0.421367	-0.281327	-0.647632	-0.512764	0.4649	-0.288691	0.171055	-0.932268	-0.386178	0.835399	-0.588742	-0.707172	-0.0185842	-0.316322	-0.349748	-0.673624	-0.455292	-0.143191	-0.0710703	-1.05814	-0.397671	-0.0391371	-1.18153	0.271223	-0.334595	-0.195844	-0.122623	-0.49612	-0.520277	-0.353237	-0.131426	0.858846	-0.363673	-0.3563	-0.649876	-0.202189	-0.635723	-0.915259	-0.194717	-0.449593	-0.601055	0.110397	-0.706205	-0.326138	0.62948	-0.377032
1.445__175.02788__Unknown	-0.794902	0.62086	-0.714239	-0.337338	-0.525048	-0.601055	-0.553884	-0.00344918	-0.2198	0.00831622	-0.574546	-0.398214	0.445616	-0.448816	-0.494919	-0.161861	-0.584014	-0.434247	-0.385118	-0.16703	-0.183834	-0.563504	-0.724687	-0.519611	-0.440846	-0.583361	-0.148701	-0.148163	0.0933384	-0.0754476	-0.66435	-0.559821	-0.00368913	-0.602853	0.165738	-0.243322	0.194208	-0.691141	-0.167422	-0.605798	-0.457033	0.00564959	-0.511032	-0.526315	0.0654842	-0.632405	-0.563504	0.401998	-0.171554
1.77__175.04805__w/o MS2:quinoxaline-2-carboxylic acid	0.603393	1.28207	0.681184	0.731354	0.847808	0.488568	0.534733	0.313493	1.18013	0.694825	0.293355	0.625376	1.42705	0.631135	0.505808	0.661131	0.838657	0.526297	0.41694	0.877723	0.130507	0.933963	0.344916	0.471674	0.957511	0.0749631	1.21396	0.886412	0.84566	0.138754	0.567796	0.0422964	0.714339	0.504941	0.666526	0.758168	0.757295	0.651669	0.694466	0.214435	0.529933	0.740473	0.28558	0.274187	0.0955272	0.63484	0.847808	0.286383	0.406252
0.502__175.05782__XYLITOL__HMDB0002917	0.371114	0.429551	-0.051937	-0.225027	0.101225	0.501185	0.207212	0.650626	0.661131	0.636495	0.560161	0.573017	0.0967075	0.511987	0.285096	0.792077	0.508117	0.52094	0.35237	0.585098	1.05753	0.935492	0.543837	0.0354588	0.370985	0.330838	0.499536	0.38823	0.387604	0.514232	0.377935	0.750423	0.288776	0.99277	0.882725	0.384884	0.423887	0.419516	0.74009	0.456665	0.393173	0.779446	0.627915	0.562464	0.635826	0.355437	0.441204	1.09838	0.651056
1.52__175.06305__w/o MS2:Shikimic acid	-0.901615	2.06943	-0.818092	-1.0057	-0.881343	-1.14923	-1.19868	-0.602853	-0.85178	-1.3179	-0.815068	-0.798857	-1.33541	-1.22135	-1.29886	-1.05641	-0.781759	-1.14144	-1.10381	-1.30685	-0.728109	-0.884928	-0.621514	-1.01349	-1.11391	-1.08858	-1.3765	-0.807286	-0.755016	-0.835834	-0.910218	-0.855419	-1.22568	-0.886209	-1.34912	-0.681601	-1.19648	-0.902113	-1.14768	-1.35691	-1.04088	-0.684563	-1.30878	-1.06525	-1.04088	-1.26579	-0.871471	-0.600618	-0.990626
2.227__175.07768__Unknown	0.746743	-0.0713176	0.674336	0.47732	0.706213	0.0549874	0.644797	-0.584668	-0.3323	0.2341	0.863201	1.33791	0.294041	0.94928	0.923612	0.499536	0.335224	-0.45601	0.24732	0.305415	1.08367	0.477512	0.957092	0.693644	0.836247	0.830599	0.638727	0.935492	0.180429	0.388527	0.609099	0.437379	1.38839	0.852187	0.159672	0.730721	0.573017	0.993817	-0.0430837	0.746002	0.342046	0.679139	0.495865	1.21211	0.380008	1.10199	0.5117	0.421523	0.512792
2.315__175.0864__Putative__SUBERATE__HMDB0000893	0.0961048	0.163918	0.173574	0.572311	0.71306	1.71489	0.67374	0.308342	-0.0809317	0.370537	0.319927	0.381321	0.338292	0.541068	0.94928	0.542676	0.268076	0.124292	0.304104	-0.039412	1.51228	0.463225	0.411231	0.514232	0.240185	0.846883	0.0952055	0.433707	0.264193	0.39632	0.652001	0.588043	0.327968	0.867968	-0.226237	0.363956	0.462555	0.33584	0.264193	0.770426	-0.0859095	0.28802	0.53147	0.384179	0.302148	0.475599	0.549602	0.483271	0.512792
0.507__175.11815__ARGININE__HMDB0000517	1.18549	0.553419	1.07064	1.10199	0.738165	1.07579	0.727426	0.946831	1.1112	0.891825	0.756256	0.773264	0.90973	1.23447	0.821891	0.720972	0.999753	1.37678	1.17881	1.07529	0.955642	0.691971	0.918748	1.03585	0.926418	0.746002	1.00828	0.903134	1.10837	0.910565	1.00585	0.759826	1.38646	0.908822	0.982705	1.20167	1.06613	1.13957	1.3487	1.23116	1.05368	0.873956	0.744188	1.20569	0.796976	0.870074	0.961994	1.02647	0.922557
2.021__175.12221__Unknown	0.394256	0.17646	0.68468	0.964438	0.911542	0.591166	1.42423	0.972508	0.536187	0.829162	0.516909	1.01757	0.574408	1.5791	1.09692	0.709508	0.515883	0.384179	0.723436	0.433477	-0.403152	1.17721	0.917654	0.667155	0.0649535	1.46021	0.813137	0.576084	0.608195	0.856413	0.897914	1.26151	0.915081	0.783009	0.803895	1.1996	1.07579	1.30822	1.18549	1.70424	0.634521	0.215059	0.951279	0.711999	1.13193	1.0655	0.778198	1.01805	1.14752
2.269__175.12239__N-METHYLTRYPTAMINE__HMDB0004370	0.763628	0.0859423	0.663515	0.695985	0.613962	0.433936	0.105983	0.20069	0.0967075	0.121257	0.267791	0.163685	0.569536	0.391536	0.219534	-0.165236	-0.00711049	0.0802683	-0.228592	0.367594	0.635429	1.2861	0.489704	0.0773852	0.204672	0.260833	0.371114	0.786115	0.519512	0.49536	0.586201	0.916589	0.271223	0.258265	1.55028	0.362658	0.104438	0.11017	-0.538582	0.463225	-0.0819219	0.201265	0.236074	-0.068637	0.653002	0.270904	-0.311594	0.533861	0.0838159
2.387__175.14919__Unknown	0.422156	0.288776	0.31327	0.873112	1.07064	-0.890338	0.523499	0.602511	0.580753	0.285383	0.40934	0.364545	1.00349	0.40546	0.268076	0.157949	0.215059	0.627566	0.777404	0.29556	0.0417279	0.672569	0.459957	0.351161	0.0406942	0.160369	0.19976	0.552653	0.451842	0.276782	0.546747	0.766475	0.329939	0.284808	0.816847	0.464681	0.284522	0.139944	0.428375	0.394256	-0.168902	0.29739	0.428101	0.255191	0.823964	0.611618	0.600698	0.536187	0.556859
2.212__176.01881__w/o MS2:1-Methylsulfinylbutenyl isothiocyante	-0.368122	0.162241	0.0991097	-0.620906	-0.654565	0.605195	0.263199	-0.068637	0.177473	-0.788967	-0.489725	-0.722858	1.51228	0.875014	-0.272479	-0.231263	-1.10428	-1.35468	-1.35571	-0.610333	-0.0968675	-0.9516	0.464461	1.65383	-1.06882	-0.688296	-1.03022	0.218759	0.227169	0.628763	-0.111085	0.569233	0.121078	-0.602853	-0.995714	-0.491939	0.306059	-0.3224	-0.420336	0.249104	1.37491	-0.410694	0.436835	-0.797202	-0.380025	-0.381685	0.266637	0.993293	1.58749
0.539__176.04044__Unknown	0.714818	0.552653	-0.2198	0.291751	0.480245	0.0142923	0.633342	0.778669	0.90973	0.583322	0.125895	0.249933	0.694825	0.369709	0.746373	0.843876	0.21905	0.694466	0.5117	0.407934	-0.0190071	0.24065	0.678115	0.0967075	0.40743	-0.0109392	0.222482	0.640063	0.130316	0.142613	0.554111	0.244595	0.376517	0.195755	0.67374	0.760126	0.271943	0.824924	0.74009	0.518198	0.056756	-0.140756	-0.0826353	0.306902	0.341298	0.170678	0.319725	-0.0144028	0.542969
0.532__176.06631__GUANIDINOSUCCINATE__HMDB0003157	0.630865	0.522801	0.0146937	0.330133	0.168252	0.104781	0.376061	0.217508	0.941188	0.203503	-0.0155393	0.261569	0.622026	0.23007	0.0324618	0.269554	0.136004	0.737914	0.480245	0.469214	0.10357	0.222692	0.448728	0.141029	0.369934	-0.205145	0.203836	0.521229	0.00285755	0.122214	0.0347031	0.154865	0.398536	-0.0790279	0.122033	0.680335	0.171055	0.15913	0.111412	0.186582	0.148497	-0.0751704	-0.182771	0.327476	-0.639905	0.163483	0.242907	-0.00998278	0.122691
2.354__176.06874__Unknown	1.09162	0.939076	1.02999	1.31716	1.16349	0.862263	2.06237	1.61424	1.1008	1.00298	1.46445	1.02119	1.62694	1.3805	1.42705	0.370985	1.07215	1.02475	1.24781	1.3975	1.19808	1.49887	1.31716	1.21396	0.925265	1.21211	1.30066	1.78344	1.0904	1.23447	1.44125	1.6337	1.60039	1.47756	0.572311	1.48559	1.47252	1.5974	1.11815	1.51228	1.26328	1.25629	0.912444	1.32873	0.989066	1.53151	1.75287	1.60849	1.65789
1.988__176.07294__w/o MS2:4-methoxy-1H-indole-3-carbaldehyde	-0.284919	-0.0537757	-0.500321	-0.0066387	-0.828189	-0.501093	-0.0593843	0.204913	-0.363398	0.246499	-0.418757	-0.638711	0.227866	-0.27088	0.736107	0.0320067	-0.0203017	-0.27766	-0.175181	0.11742	-0.363673	-0.248256	-0.229423	0.589939	-0.00998278	0.131672	-0.242837	-0.195844	0.280228	-0.665468	0.534733	-0.196026	-0.458254	0.400741	-0.525941	0.521229	0.102965	0.633903	0.811706	0.585863	-0.0932413	-0.48378	-0.514406	-0.667414	0.152944	-0.458847	-0.29883	-0.167911	-0.477963
0.578__176.10156__CITRULLINE__HMDB0000904	0.555471	0.771368	0.575792	0.475148	0.809953	0.592764	0.395473	0.249331	0.685654	0.048173	0.545949	0.154865	0.746743	0.530475	0.508117	0.761864	0.577173	0.513961	0.574708	0.746373	0.35981	0.634521	0.587759	0.886412	0.556521	0.459453	0.860495	0.564011	0.860111	0.596044	0.626291	0.435319	0.217224	0.117182	0.596044	0.401399	0.59375	0.718472	0.382963	0.521888	0.592158	0.598305	0.406252	0.516528	0.145262	0.202441	0.702028	0.718472	0.465206
0.687__177.01936__Unknown	0.627915	-0.0563871	-0.424758	-0.0774076	-0.0222052	0.0244608	-0.230351	0.551553	0.234391	-0.213193	0.173294	0.122214	0.512792	0.0783617	-0.368364	0.691971	0.0879185	-0.311103	-0.286933	0.466255	-0.646462	0.451569	-0.349054	0.0734405	0.492216	0.567535	0.466022	-0.0208368	0.820053	0.61561	-0.325939	-0.421979	-0.313013	-0.0759287	-0.068637	-0.0146745	0.131037	0.147555	-0.206949	0.785398	0.0740742	0.89699	0.61561	-0.011158	0.558816	-0.184532	0.35869	-0.25638	0.162782
0.505__177.02071__Putative__D-GLUCURONOLACTONE__HMDB0006355	-0.601247	-0.982419	-0.552783	-1.34363	-0.715435	-0.692005	-0.482182	-0.0370353	0.0466739	-0.497325	-0.601055	-0.27766	-1.33541	-0.425275	-0.541145	0.106527	-0.902113	-0.847143	-0.606226	-0.100995	-0.0415764	0.0195098	-1.34157	-0.229423	-0.440846	-0.385977	-0.349748	-0.241846	-0.264226	-0.511935	-0.301717	-0.225027	-0.30948	0.0887026	0.0814832	0.369256	0.619789	-0.369239	0.330326	-0.440846	-0.602853	0.897914	-0.115696	-0.955124	-0.196026	-0.563504	-0.769153	-0.152375	-0.208926
0.753__177.03838__Unknown	0.623056	-0.0225042	0.226416	0.1767	0.0572926	0.134736	-0.17647	0.544689	0.255569	-0.11855	0.152644	0.022274	0.523499	-0.0433965	-0.323033	0.687782	0.0517975	-0.289284	-0.286933	0.465206	-0.667414	0.443447	-0.335109	0.0876446	0.376517	0.567535	0.479498	-0.0313692	0.82656	0.614684	-0.233966	-0.525567	0.0439069	-0.32574	-0.0141313	-0.019613	-0.272125	0.171055	-0.515218	0.789649	0.0690649	0.882725	0.612418	0.0105848	0.548167	-0.147257	0.360213	-0.422593	0.150083
2.137__177.0386__w/o MS2:Hymecromone	1.1225	1.56121	1.22072	0.518414	-0.0710703	0.228685	1.01497	0.689004	0.444464	0.338553	-0.210681	-0.0554083	0.797385	0.70048	1.37491	0.842087	0.266202	0.356064	0.0127393	1.14915	-0.326752	0.16946	0.133249	1.23038	0.461052	0.848666	0.958719	0.320124	0.696295	0.170855	1.21211	0.419516	0.463899	1.14752	0.105605	1.13727	0.439297	1.20084	0.775099	1.42705	-0.512764	0.247959	0.565512	0.245916	1.21396	0.501185	0.561629	0.618377	0.889426
2.281__177.05493__w/o MS2:FERULATE	1.43188	0.750423	0.51001	0.946341	0.241974	-0.848874	1.56385	1.84715	0.68152	1.16745	0.261569	0.0485754	1.09957	0.751909	1.45476	1.05368	0.697268	0.62366	0.855966	0.987313	-0.0382675	1.28041	0.323046	1.21943	0.32237	0.436555	1.29023	0.911542	0.916589	0.599701	1.21802	0.876784	1.05991	1.16062	1.72515	1.15482	1.11693	1.37007	1.67475	1.43421	0.145578	0.768947	0.475847	0.957511	1.22691	0.887282	0.871393	0.940109	1.40004
1.214__177.10228__Cotinine	-0.443731	-0.881343	-0.435345	-0.350442	-0.349054	-0.471065	-0.434247	-0.502027	-0.0861862	-0.370716	-0.524529	-0.244904	-0.273262	-0.335819	-0.826668	-0.356796	-0.147625	-0.446254	-0.589635	1.62397	0.757732	0.620105	1.08083	1.42926	1.14275	1.07579	-0.296233	-0.624235	0.104781	1.94748	-0.373892	-0.354894	-0.12742	1.54539	0.887775	1.43421	-0.3563	-0.52811	-0.0801976	1.52576	-0.56865	-0.309027	-0.606226	0.681184	1.74242	-0.257101	-0.383898	-0.415674	-0.449593
2.246__177.11157__SEROTONIN__HMDB0000259	0.11017	0.130772	-0.188704	0.174963	0.0150947	0.270255	0.680041	0.303007	-0.420851	0.213043	-0.059134	0.03164	-0.0986697	0.66512	0.210521	0.0532151	0.0435171	0.215433	-0.975138	0.251672	-0.918905	-0.0624279	0.128025	-0.0567294	-0.220119	0.214435	-0.0254247	0.230905	0.262202	-0.014949	0.188706	0.140757	0.0887026	0.170855	-0.00240579	0.0564135	-0.17647	0.133646	0.470487	0.129669	-0.837334	0.510278	0.189275	-0.154608	0.895458	-0.059134	-0.611605	0.519189	-0.39411
2.152__178.03468__N-FORMYL-L-METHIONINE__HMDB0001015	0.484734	0.472817	0.0410733	0.275728	0.262202	0.282178	0.711999	-0.135535	0.606567	0.660411	0.0936336	-0.114064	1.60849	0.251672	0.201584	0.303635	-0.0388625	0.00267887	0.341499	0.258505	0.0758272	0.746002	-0.054523	0.640754	-0.240072	0.29739	1.22395	-0.0208368	0.0993646	0.555471	-0.0826353	0.0856899	0.00285755	0.0406942	-0.108656	0.139645	0.177962	-0.0308997	0.111412	0.415882	0.23385	-0.273262	0.248419	0.196732	0.488837	0.185554	0.431595	0.242341	0.628763
1.904__178.03477__Unknown	0.0936336	-0.175738	-0.182406	0.0598031	-0.235603	0.0712162	0.186769	0.366948	0.343154	0.0871288	0.380486	-0.386178	0.620105	0.338106	0.042756	1.15078	0.0746728	0.538962	-0.222858	-0.422593	-0.567753	0.125742	-0.344025	-0.675435	1.34184	-0.00711049	-0.123047	0.0491373	0.134736	0.219534	0.0559027	-0.254976	-0.264226	0.0283814	-1.20561	0.350822	0.277697	-0.408038	-0.014949	0.240388	-0.274497	0.0329164	0.485369	-0.0391371	-0.276562	-0.324054	0.0812568	0.504702	-0.735765
0.475__178.05927__w/o MS2:HISTIDINE	-0.0652599	0.474156	0.629106	0.0833097	0.330838	-0.0482436	0.348558	0.698632	0.268607	-0.0419327	0.523499	0.210909	0.0186456	0.247522	-0.119059	0.37967	0.247522	0.186395	0.0913214	0.656603	0.542676	0.581833	0.530204	0.827581	0.0406942	-0.0141313	0.048173	0.495612	0.487086	0.39632	0.422384	0.360825	0.904057	0.565785	0.28396	1.03685	1.00828	0.40934	0.744522	0.0949343	0.400044	0.452696	0.332833	0.627915	0.260539	0.597023	0.314631	0.554451	0.542969
2.127__178.12177__w/o MS2:Phenmetrazine	0.0961048	-0.284102	0.231198	0.216855	-0.0751703	-0.30133	0.0717755	-0.199097	0.401699	0.53147	-0.0633303	0.311624	0.251071	-0.0606842	0.1903	0.360825	-0.011158	-0.45601	-0.089422	0.0871288	-0.138916	-0.246797	-0.226744	-0.0722	0.217224	0.148774	0.391321	-0.120367	0.785398	0.39632	0.305631	0.322587	-0.0580562	0.319927	0.253124	0.0631686	-0.239564	0.623956	0.400741	0.177473	0.101738	0.232635	-0.323033	-0.159932	0.488837	0.263949	-0.15017	0.0940491	-0.0831196
0.817__179.04526__w/o MS2:89 - Cysteinylglycine	0.810856	0.918748	0.838246	0.816147	1.0334	0.821259	0.830599	0.917654	0.929749	0.956673	0.912444	0.834445	0.930272	0.894887	0.862263	0.765448	0.847808	0.926418	0.99277	0.999753	0.929226	0.617697	1.02647	0.907466	0.975903	0.986035	0.956673	1.13957	0.652332	0.850414	0.957511	0.813137	0.858846	0.830599	0.860111	0.780117	0.754428	1.01497	0.786906	0.914537	1.06171	0.978291	1.01757	0.971256	0.719358	0.970121	0.756256	0.689809	0.932493
2.045__179.06834__w/o MS2:4,5-dihydroxy-3-propylcyclopent-2-en-1-one	-0.101282	-0.246383	-0.134686	-0.0181618	-0.0680107	-0.0125333	-0.0513194	-0.366709	-0.85178	0.0958486	-0.253611	0.03164	0.114059	-0.0647556	0.151428	-0.266916	-0.542648	-0.340627	-0.138644	0.11742	-0.3563	-0.27766	0.16508	-0.0271041	-0.0726235	0.193296	-0.360031	-0.228592	-0.685742	-0.214466	-0.228063	-0.187726	-0.408654	-0.11709	-1.11499	0.00229676	-0.135661	0.0777033	0.122396	0.0580837	-0.249914	-0.166739	-0.416588	-0.196207	0.0739064	-0.141419	-0.689672	-0.171092	-0.556575
2.222__179.06958__Unknown	0.877723	-0.253112	0.376061	0.398803	0.171055	-0.234722	0.989563	0.40934	1.55028	0.385372	0.198014	0.00408692	0.425829	0.212833	0.579268	0.147388	-0.607624	-0.681601	-0.380025	0.318422	-0.744613	0.273923	0.307929	0.432298	0.109748	0.304654	0.355162	0.184333	0.24393	-0.011158	0.308342	0.279452	0.0743736	0.343357	-0.334082	0.490722	0.260833	0.296355	0.232	0.499858	-0.25638	0.319927	0.0859423	0.247522	0.596605	0.173574	-0.377032	-0.0516439	0.291428
1.251__179.11635__w/o MS2:Isoproturon-didemethyl	0.156526	-0.107097	0.110925	0.0696833	-0.109062	0.0466739	-0.208522	0.0488077	0.358964	0.307229	-0.363673	0.11742	0.0414007	-0.0939702	-0.323033	0.0517975	0.236074	0.0228447	-0.0861862	1.72515	0.484734	2.57819	0.816847	1.16601	1.48046	1.6481	0.23306	-0.192351	0.546747	1.52315	-0.039412	0.0359621	0.246499	1.37678	2.32799	1.41985	0.256685	-0.285131	0.365759	0.769813	-0.0296308	0.0528154	0.145964	0.412338	1.42705	0.0769423	0.0887026	-0.32987	-0.0873083
0.947__179.99928__w/o MS2:S-Carboxymethylcysteine	0.4649	0.3417	0.204501	0.631701	0.783844	0.63712	0.388527	0.548167	0.0967075	1.06224	0.596044	0.896028	0.759826	0.444464	0.584467	-0.560483	0.776322	0.140242	0.722788	-0.504132	0.0893344	0.208612	0.354293	0.421523	0.204672	0.513395	-0.771415	0.580418	0.251208	-0.628036	-0.0289712	-0.059134	0.854986	0.38626	0.56306	0.236455	0.288571	0.35237	0.0218233	0.242624	0.815833	0.404817	0.619789	0.0740742	-0.30358	0.863201	0.36425	-0.249598	0.759826
2.334__180.03522__Unknown	1.35997	-0.344025	1.35045	1.37849	1.81602	1.23326	1.15943	1.45701	0.558546	1.5205	1.09272	0.929226	1.40721	0.775926	1.30066	0.846883	1.66777	1.28207	1.44125	0.698234	-0.98743	0.966812	1.39287	1.22395	0.604222	0.903134	1.10342	1.68817	1.86261	1.24643	0.862263	1.42705	0.675359	1.10199	0.670027	1.10471	0.720153	1.11693	0.700867	1.41608	0.989066	0.59375	1.00488	1.08783	1.5149	1.20251	1.19808	0.311077	0.704091
2.309__180.06358__HIPPURATE__HMDB0000714	1.73099	0.368366	1.37678	1.81602	2.11307	1.80639	1.53289	1.79736	0.847808	1.97935	1.4353	1.36811	1.74242	1.19384	1.59118	1.24426	2.04762	1.46648	1.83886	0.990548	-0.744613	1.39089	1.68111	1.60039	0.849478	1.13957	1.36811	2.02091	2.34153	1.67809	1.23387	1.73099	1.10199	1.53573	1.03585	1.34405	1.02749	1.37281	1.10342	1.76156	1.35238	1.01965	1.4389	1.33457	1.84715	1.6337	1.31373	0.650841	1.06807
1.943__180.08714__N-ethyl-4-methoxybenzamide	2.30131	1.24262	1.73482	2.17642	2.26099	1.77068	2.22045	2.2814	2.11307	2.20467	2.36944	2.2814	2.16599	2.43627	2.38103	2.12145	2.15703	1.80198	2.30131	2.22933	1.5974	2.20467	2.3156	2.20467	1.7005	2.24955	2.06236	2.4874	1.8686	2.38103	2.39472	2.38103	2.21229	2.24955	1.3975	2.15703	2.3156	2.42276	2.09693	2.2814	2.20467	2.04762	2.35397	2.36944	2.18683	2.24955	1.92049	2.02091	2.29107
2.175__180.13667__w/o MS2:Mexiletine	-0.610333	2.19401	0.896028	-0.443252	-0.110532	-1.06525	0.664459	3.41159	-0.556253	0.177473	-0.517106	-0.461139	-0.761909	-0.727337	-0.559821	0.0502217	3.03005	0.308755	2.93877	1.89724	-0.870453	-0.791943	0.196732	-0.816627	-0.309934	0.672937	1.50957	-0.439023	0.996087	-0.553333	-0.797202	-0.412636	1.31006	-0.468656	2.54215	1.35825	0.627915	-0.414627	1.06118	-0.500661	-0.540394	-0.579082	-0.781759	-0.860238	-0.635077	-0.624235	-0.899801	-0.63752	-0.902113
0.614__180.89615__Unknown	1.03055	0.367594	0.705539	0.0554453	0.461941	0.762358	0.933963	1.14915	0.911054	1.83079	1.03932	1.25629	0.994876	1.1912	0.889818	0.830177	1.58749	0.702777	0.730721	1.13319	0.466255	1.17127	0.136221	0.751909	0.624288	0.545392	0.909276	0.660411	1.93268	1.4962	1.11693	1.23779	0.237115	1.1225	1.0138	0.847808	1.21211	0.897914	1.46237	0.939076	1.0646	1.13256	0.92154	0.748745	1.91536	0.89302	1.13061	1.22072	1.05212
0.484__180.90408__Unknown	1.57005	0.974632	1.44893	0.803082	1.0741	1.35644	1.73482	1.65789	1.68111	1.82683	1.55028	1.71489	1.55337	1.81205	1.4962	1.22882	1.58535	1.50713	1.30261	1.9537	1.44125	1.78344	1.02175	1.54272	1.33705	1.26328	1.69531	1.1912	1.93268	2.02091	1.80639	1.84715	1.29214	1.49349	1.32068	1.45701	1.7389	1.49887	1.46445	1.5173	1.73482	1.54017	1.62397	1.45476	1.92464	1.69531	1.68817	1.75751	1.79736
2.025__181.04306__3-METHOXY-4-HYDROXYMANDELATE__HMDB0000291	0.941188	0.283482	1.83079	1.21686	1.35997	1.33457	1.15363	1.48046	0.857855	1.48559	0.964438	1.02749	0.736107	0.385372	1.39089	1.0439	0.618755	1.35238	0.41302	0.572311	1.81205	1.40004	2.20467	1.81205	1.67158	0.566509	0.122987	0.199999	0.778669	1.19384	1.24426	0.448501	1.90326	0.770897	1.12398	0.957511	0.904057	1.62694	1.92993	1.33975	0.690094	0.504703	1.1008	0.403582	0.910565	1.50957	1.4117	0.702777	0.287674
2.213__181.04333__CAFFEATE__HMDB0001964	1.56661	1.49074	2.04762	1.73099	1.61169	1.05625	1.48317	1.23038	1.43421	1.30622	1.60849	1.23038	1.72515	1.88291	1.83886	1.68111	1.00192	1.67158	1.13468	1.77068	0.811706	1.46445	1.73482	1.31214	1.29023	1.79736	1.6481	1.61424	1.13393	1.57005	1.81205	1.71489	1.71834	1.50229	1.79736	1.83079	1.77521	1.81205	0.422771	1.70749	1.46021	1.55842	1.78344	1.23958	1.5974	1.5974	1.5149	1.92993	1.52576
1.984__181.07027__THEOBROMINE__HMDB0002825	1.42926	0.283482	1.02063	1.43421	1.56661	1.09162	1.47756	1.69177	1.31716	1.84715	1.42217	1.40464	1.26328	1.31716	1.71834	1.46941	1.33457	1.0334	1.32455	1.40004	2.03429	1.73482	2.36944	1.9537	1.0904	1.38438	1.17127	1.40464	1.01701	1.57276	1.58154	1.42423	2.15703	1.39877	1.35452	1.28041	1.46941	1.77995	1.96787	1.54272	1.3644	1.20406	1.41985	1.23606	1.29464	1.7389	1.288	1.1912	1.29464
0.842__181.0703__Putative__ALPHA-D-GLUCOSE__HMDB0003345	1.13468	0.450194	0.941188	1.16349	0.907814	1.06676	1.32662	1.20406	0.346931	1.77521	1.06807	1.29634	0.256685	0.556521	1.50229	0.866953	0.597987	0.831588	0.283026	0.384611	1.07708	1.16223	2.21229	1.79736	1.17721	1.50503	0.261937	0.480492	-0.161062	0.608801	1.22395	0.22895	0.275728	0.66512	0.260349	1.35997	0.501185	1.27856	1.28308	1.38438	1.12566	0.460279	0.508117	0.863201	1.0311	1.54272	0.128271	0.118668	0.155734
2.092__181.07068__THEOPHYLLINE__HMDB0001889	2.15703	0.280937	1.75287	2.2814	1.88291	1.57605	2.4874	2.4087	0.74009	2.72868	1.96787	1.86261	0.256685	1.15363	2.42276	2.22045	1.146	1.34405	-0.373138	1.2747	2.57819	2.45523	2.55956	2.52483	1.82113	1.10573	0.701486	0.0324618	0.401998	2.26099	2.47174	1.20915	0.951279	2.22045	1.89245	2.39472	1.79254	2.36944	2.67343	2.35397	1.5173	1.35452	1.40464	0.89302	2.35397	2.21229	1.33457	1.23326	0.608801
1.375__181.07185__w/o MS2:106 - Theophylline	1.05368	-0.552114	0.204501	0.889818	-0.0666159	-0.0267162	0.667155	0.622747	-0.357292	0.796325	-0.213645	0.402295	-0.520277	-0.00616919	0.967294	0.0843216	-0.0328131	0.433936	-0.524529	0.0958486	0.317447	0.984965	1.68817	1.29464	0.94777	0.960934	-0.421367	-0.585389	-0.0109392	0.349374	0.986035	-0.104549	-0.120367	-0.254976	-0.0717769	0.638386	0.0150947	0.381031	0.539438	1.03212	0.592158	0.170501	-0.372694	0.508686	0.421523	1.02532	-0.515218	-0.571097	-0.513595
2.641__181.08391__w/o MS2:Theobromine	0.938122	0.477704	0.986035	1.42423	2.06943	0.531072	1.40464	1.29634	1.45143	1.2492	1.37007	1.4962	0.760424	1.26696	0.951279	1.55549	1.46941	0.536493	0.944199	1.06934	0.761864	1.05368	0.597987	1.19384	0.337385	0.468348	1.23606	1.03055	1.3644	1.62694	0.66201	0.931665	0.788468	1.33254	1.2747	1.47756	1.21568	0.745169	1.13061	0.361034	0.71306	1.19652	1.17199	0.461941	1.35644	0.797793	0.79479	1.31373	0.955134
1.943__181.0963__Unknown	1.41808	0.309684	0.969152	1.41396	1.55549	1.0904	1.46546	1.67475	1.21943	1.83886	1.40901	1.37007	1.20915	1.288	1.70749	1.47508	1.26328	1.03932	1.27323	1.35452	2.02091	1.72164	2.35397	1.92993	0.764278	1.35452	1.17881	1.36631	1.0714	1.5791	1.54795	1.45143	2.11307	1.3953	1.35238	1.27323	1.4389	1.76599	1.76599	1.52865	1.34405	1.21686	1.42217	1.24262	1.25992	1.71074	1.21054	1.24781	1.28041
1.912__182.02769__w/o MS2:Thiocyclam	0.0385868	1.13468	0.00229676	0.2336	-0.153004	1.55028	-0.0304546	0.399754	0.555777	0.229482	-0.10056	0.160882	0.0967075	-0.109062	0.501185	0.254199	0.27536	0.146542	0.144226	-0.133952	2.0274	0.232386	-0.513595	-0.0722	0.701486	0.226197	-0.265945	-0.0786366	0.180429	-0.368122	0.366027	-0.525567	0.398536	-0.000810193	2.01368	0.501361	0.232193	-0.133118	0.793194	0.244262	0.0485754	0.733427	0.186769	-0.458254	-0.373892	0.127559	0.0505202	0.425161	-0.940423
2.316__182.07974__w/o MS2:L-TYROSINE	-0.318625	0.635134	0.672937	0.55626	0.581485	0.546182	0.0414007	0.202683	0.0231685	0.2341	0.259026	0.0349641	-0.125932	-0.145366	0.184333	-0.614324	0.843876	0.571154	0.658592	0.724123	-0.386178	0.0052412	0.0923881	0.146542	-0.118014	0.0705534	-0.237317	0.409036	0.347772	0.0114107	-0.223583	-0.16298	0.156879	0.141558	0.485369	0.230905	0.0904076	-0.0203017	0.179567	-0.0121138	-0.28655	0.161555	-0.141721	0.0798929	0.0619884	-0.00512927	0.391321	-0.26261	-0.279059
1.866__182.07982__Tyrosine	1.27176	1.43188	1.5791	0.983646	1.34184	2.30131	1.58749	1.03828	1.60849	1.77068	1.04943	1.58154	0.694825	1.0646	0.957511	1.06224	1.43421	1.46445	1.18102	1.07849	1.45476	0.981426	0.95246	0.873112	1.16745	1.05991	-0.100126	1.47252	1.54272	1.20406	1.49887	1.32662	1.32873	1.60849	2.4874	1.288	1.23779	-0.629757	1.50229	0.989563	0.915625	1.47508	1.44893	1.16878	1.17127	1.42926	1.32455	0.972508	0.567796
1.32__182.08102__TYROSINE__HMDB0000158	0.915625	0.957511	1.13957	1.38839	1.53719	1.21396	1.32259	1.73099	0.936437	1.05689	1.26696	1.0311	0.924511	1.17271	1.06676	1.09422	1.06676	1.22395	1.14275	1.35238	1.11693	1.53427	1.47508	1.70424	0.907466	1.37849	0.866071	1.54272	0.981426	1.21686	1.46941	1.33457	2.06943	1.55549	0.986035	1.95984	1.68492	1.4389	1.31716	1.16878	1.55337	1.11693	1.33975	1.33619	1.0452	1.21686	0.854986	1.41808	1.68111
1.374__182.12636__w/o MS2:Etilefrine	0.323975	-0.0245693	-0.602853	-0.253611	-0.398846	0.0213721	0.938123	0.272904	0.461052	-0.422593	0.712441	-0.798857	-0.5434	0.545949	-1.35209	-0.373892	-0.654565	-0.500321	0.24347	-1.06882	0.0207427	-0.468656	-0.724687	-0.563792	-1.16741	-0.780581	-0.424243	-0.385775	-0.328123	-0.909873	-1.02199	0.486179	-0.171939	0.423157	0.0337869	-0.667414	-1.09247	0.489412	-0.295167	0.982705	-0.602853	-0.566599	-0.306917	-0.633218	-0.930886	-0.892714	0.305171	-0.701477	-0.826014
2.333__182.12788__w/o MS2:(S)-4-methyl-2-(1H-pyrrol-1-yl)pentanoic acid	-1.23799	-0.489725	-0.0039292	1.62061	0.406252	1.29634	-0.487876	-0.293635	0.281361	-0.607624	-0.377528	-0.240072	-0.513595	-0.0828774	-0.176806	-0.602853	0.0720678	-0.381015	-0.631592	-0.522677	-0.400415	0.0605473	-0.313013	0.00640145	-0.782827	-0.293635	-0.249914	-0.283366	-0.430427	-0.221093	0.353693	-0.200221	0.0160716	1.08028	-0.75405	0.47617	0.823964	-0.309934	-0.0318393	-0.202973	1.90929	-0.0391371	-0.949102	0.496431	-0.346907	-0.487876	-0.719984	1.21802	-0.0924477
0.48__182.8941__w/o MS2:4-O-Methylphloracetophenone	0.459453	0.0248121	0.504941	-0.790755	-0.135535	0.292074	0.50419	0.368729	0.525261	0.537367	0.45106	0.525978	0.366295	0.56306	0.241728	0.0601753	0.356284	0.462248	0.255191	0.702403	0.325017	0.554111	-0.106693	0.38936	0.330133	0.157949	0.527521	0.106527	0.690655	0.649528	0.511413	0.485052	0.298438	0.0672671	0.396025	0.296591	0.511166	0.325233	0.23903	0.250476	0.610907	0.314462	0.404817	0.47469	0.558816	0.480738	0.59744	0.49536	0.481856
0.412__182.96049__Unknown	2.34153	1.86261	1.96787	2.47174	1.17127	1.97386	1.92049	2.35397	1.65073	2.07884	1.84715	1.1756	2.39472	1.7005	2.14721	0.988569	1.67158	1.57605	2.27151	1.31716	1.57005	2.15703	2.07884	1.7389	1.37007	2.06237	1.95984	2.29107	1.08083	1.66084	2.30131	2.2814	1.69531	1.52865	2.0274	1.00096	1.95984	1.6337	2.2814	2.42276	2.19401	1.77068	2.10381	2.03429	1.03828	2.04762	1.9537	2.38103	2.30131
1.874__183.05051__Unknown	1.55337	0.66479	1.35825	1.4962	1.6337	1.56661	1.86261	2.04032	1.16745	2.32799	1.68111	1.73099	0.635429	0.972508	1.67475	0.783427	1.25814	1.52576	1.0138	1.12777	2.14721	1.64518	2.13123	1.73482	1.35238	1.50957	-0.771416	0.94363	1.10721	1.54795	2.00006	1.20251	1.40721	2.05677	1.1008	1.77995	1.29464	2.04032	1.8778	1.85744	1.27176	0.944199	1.2861	1.35644	1.97935	1.89245	0.820827	0.867968	0.288776
2.001__183.0779__Unknown	0.696937	0.648461	0.291428	0.680907	0.344057	1.21802	0.443133	0.472522	1.17127	0.364545	0.308985	0.154865	0.638727	0.508984	0.878549	0.524154	0.114417	0.202441	0.304104	0.437912	0.535361	0.445098	0.620105	0.527841	1.25992	0.644143	0.421293	0.140242	0.374426	0.318422	0.722021	0.7089	0.473352	0.756256	1.5149	0.5906	0.292532	0.66546	0.419285	0.772917	0.199999	0.424164	0.222692	0.196732	0.563414	0.373837	-0.0782697	0.342046	0.0636901
2.236__183.07901__Unknown	0.342951	-0.00711049	0.5524	0.493188	0.362916	-0.016665	0.38626	0.210521	0.72673	0.255783	0.255569	0.246499	1.6481	0.459007	0.517711	0.317641	-0.293635	-0.212742	-0.380025	0.44396	-0.210681	0.112111	0.363109	0.294041	0.567273	0.302148	1.87276	0.613962	0.508388	0.382523	0.473614	0.300418	0.439297	0.55185	0.00367357	0.542383	0.398536	0.208612	0.52224	0.367271	0.11964	0.464681	0.303007	0.0354588	0.522801	0.329156	-0.114951	0.51744	0.261937
2.171__183.11241__Unknown	0.702403	-0.125393	0.236785	0.905141	0.645421	0.274452	0.581119	0.361034	0.433179	0.3248	0.345647	0.236785	0.843458	0.567535	0.659606	0.534121	-0.106693	0.00267887	-0.0698035	0.420541	0.405755	0.237701	0.463899	0.289253	0.381967	0.729314	1.25814	0.444158	0.612018	0.475599	0.580083	0.908822	0.628419	0.556859	-0.0794196	0.58218	0.695985	0.529602	0.213367	0.646059	0.237701	0.370236	0.377023	0.67959	0.671159	0.321302	0.0190779	0.860495	0.882725
2.41__183.11523__w/o MS2:DL-p-Hydroxyphenyllactic acid	0.0658089	-0.0713176	0.1294	0.725711	0.415397	-0.52917	0.54179	0.379332	0.628763	0.192314	0.523499	0.365355	0.487086	0.400333	0.399288	0.532211	0.199522	0.610615	0.407643	0.457697	0.770426	0.5524	0.488568	0.573017	0.441204	0.569233	0.488568	0.467719	0.57951	0.550849	0.416296	0.480492	0.542383	0.680335	0.594	0.685654	0.748392	0.497893	0.489996	0.63484	0.0816693	0.490417	0.411647	0.586539	0.472817	0.343837	1.06807	0.524786	0.421523
1.857__184.05931__4-PYRIDOXATE__HMDB0000017	1.04166	0.633079	1.13836	1.34616	0.984965	1.13957	1.31716	1.13782	1.69531	1.24262	0.839068	1.09692	2.61504	0.811706	0.869592	1.16453	0.816847	0.835399	0.798686	0.999753	1.10573	1.03635	1.1112	1.1873	1.44893	1.21943	0.858846	0.957511	0.725711	0.747526	1.0334	0.518198	0.823115	0.998605	0.601901	1.63804	0.638727	1.14443	1.02866	0.858846	0.72484	0.801253	0.812374	0.721286	0.930272	0.873112	1.60429	1.02275	1.24643
1.029__184.05962__w/o MS2:127 - 4-Pyridoxic acid	-0.0593843	-0.443252	0.150646	0.222482	-0.0506738	-0.0125333	0.160369	0.3248	0.0153483	0.241482	0.0252752	0.671864	1.38246	0.409657	0.362399	0.191963	0.491617	-0.0621065	0.272904	0.126859	0.366948	0.288571	0.19976	-0.0376435	0.702028	-0.0751704	-0.0225042	0.331601	-1.05589	0.270419	-0.00417968	0.353464	0.499858	0.161555	0.065219	0.20433	0.460601	0.135698	0.0583222	-0.252613	0.163133	0.104004	0.00125447	0.343154	-0.129336	0.318129	-0.139427	0.667437	0.12002
1.114__184.05974__4-Pyridoxate	-0.0593843	0.152944	0.150646	-0.151301	-0.0506738	-0.0125333	0.160369	0.320321	0.0153483	0.241482	0.0252752	0.671864	0.935012	0.409657	0.369029	0.191963	0.491617	-0.0621065	0.272904	-0.941261	0.370985	0.288571	0.19976	-0.0376435	0.520651	-0.0751704	-0.0225042	-0.52917	-0.222858	0.270419	-0.00417968	0.353464	0.499858	0.161555	-0.385118	0.20433	0.460601	0.135698	0.0583222	-0.808486	0.163133	-0.979486	0.00125447	0.343154	-1.254	0.318129	-0.611605	0.645421	0.12002
1.998__184.09819__Unknown	0.718193	0.0933384	0.24347	0.868372	0.476492	0.733069	1.01965	0.31135	0.858846	0.758168	0.488568	0.496764	1.43639	0.807847	0.904057	0.387182	0.581485	-0.311103	0.620105	0.800434	-0.3563	0.607888	0.349816	0.728565	-0.471065	0.58248	1.23038	0.718916	0.284235	0.354887	0.590262	0.480492	0.324262	0.738165	0.721286	0.761564	0.49247	0.886412	0.436835	0.419285	0.253408	-0.135661	0.137481	0.200947	0.212329	0.447647	1.12928	1.20745	1.12398
1.196__184.10641__w/o MS2:3-Methyl-N-phenylaniline	-0.513595	-0.138916	0.193963	0.0668031	-0.590529	-0.239564	0.557197	0.511987	-0.17063	0.246499	-0.27088	-0.351493	0.761864	-0.129336	0.663515	-0.00512927	-0.781759	0.0419679	-0.463281	-0.439432	-0.639905	0.379038	-0.0990923	0.602511	-0.25926	0.717111	-0.430681	-0.617386	-0.430427	-0.546289	0.551553	0.63712	-0.0801975	0.262833	-0.399479	-0.0109392	0.0160716	0.353693	-0.211866	0.518867	-0.188928	-0.727723	-0.34556	-0.680104	0.149242	-0.403152	-0.224511	-0.208083	-0.0963129
0.413__184.95898__Unknown	1.62397	1.36811	1.41808	1.78344	0.622026	1.37281	1.31006	1.73482	1.05625	1.50503	1.17271	0.54708	1.79736	1.02866	1.50957	0.435711	1.1112	1.03685	1.63804	0.71275	1.02866	1.50503	1.45143	1.13582	0.917654	1.38839	1.38646	1.59451	0.576849	1.00585	1.64518	1.62061	1.07215	0.857855	1.46648	0.340119	1.39089	1.05212	1.66477	1.83498	1.52315	1.23779	1.47756	1.40721	0.494571	1.43639	1.38646	1.67475	1.61424
2.276__185.02299__Unknown	0.763628	0.104609	0.905141	0.549602	0.590883	0.535881	0.536493	0.729314	0.904057	1.17012	0.452299	0.967775	0.750423	0.837238	0.57497	0.853216	0.807483	0.633604	-0.0345892	1.146	0.57342	0.653002	0.336896	0.303442	0.600698	0.0546154	0.755175	0.700093	1.20745	0.927433	0.828741	0.762852	1.02063	0.94928	0.189275	0.793864	0.847808	0.668912	1.14115	0.558545	0.383385	0.846883	0.273683	0.54008	0.922557	0.806553	0.793529	1.03828	0.73523
0.501__185.03217__w/o MS2:Glutamine (L)	-0.346002	0.399288	0.287674	0.399754	0.111412	0.140499	-0.248543	-0.0881098	-0.323667	-0.459691	0.141029	0.0672671	0.0385868	-0.0904457	-0.147625	-0.531482	-0.297917	0.275728	0.0898806	0.173125	0.38909	-0.23236	0.361803	0.189055	0.191963	-0.556575	-1.13509	-0.0681925	-0.299599	-0.1684	-0.285342	-0.390491	0.104609	-0.11709	-0.361112	-0.222148	-0.0144028	0.0983482	-0.420336	-0.385694	0.0887026	-0.704751	-0.223583	0.471674	0.06334	0.0186456	-0.30293	-0.354894	-0.115696
1.382__185.06462__w/o MS2:Methiocarb-sulfoxide phenol	1.10573	-0.0819219	0.461738	0.960934	0.0048707	0.103162	0.83382	0.726449	-0.272125	0.796325	-0.1465	0.434914	-0.227535	0.124434	1.0334	0.251672	-0.064495	0.55626	-0.362765	0.0746728	0.300881	1.01853	1.76156	1.3644	1.00192	1.05625	0.108584	-0.490791	-0.430427	0.384884	1.07478	0.0422964	0.0160716	-0.298373	-0.736927	0.76729	0.128517	0.469847	0.583605	1.1154	0.705876	0.0668031	-0.047907	0.663515	0.491617	1.08494	0.421725	-0.0972156	-0.294801
2.179__185.08089__w/o MS2:Pesticide6_Fuberidazole_C11H8N2O_2-(2-Furyl)-1H-benzimidazole	1.24094	0.0131638	0.387182	0.68468	0.861541	-0.369239	0.8997	-0.446254	0.302148	0.523254	0.491322	0.197654	0.580418	0.696605	0.644143	0.777404	-0.479797	0.298184	-0.0190071	0.289015	-0.0541492	0.44039	0.800434	0.808211	0.724841	0.718916	0.804357	0.459007	0.670789	0.814714	0.56306	0.544689	0.857855	0.434509	-0.302517	0.60393	0.881794	0.785398	0.00047811	0.682569	0.460279	0.286383	0.161219	0.657904	0.567535	0.753582	0.262467	0.746743	0.588043
1.695__185.09122__Unknown	0.106527	0.280937	0.218336	0.528862	0.348058	0.119058	0.352753	0.585863	0.104781	0.495123	0.334258	-0.136989	0.326808	0.562222	0.432298	0.714818	0.0783617	0.459957	0.344916	0.355751	-0.116167	0.491027	0.609099	0.447173	0.269248	0.542676	0.421293	0.496431	0.0893344	0.386966	0.496764	0.621388	0.50419	0.654726	-0.034034	0.54991	0.579268	0.321618	0.260539	0.406252	0.349816	0.275543	0.679139	0.319523	0.123384	0.204913	0.714818	0.592427	0.732071
2.545__185.09503__w/o MS2:7-hydroxy-4-methyl-1,4,4a,5,6,8a-hexahydropyrimido[4,5-d]pyrimidin-2(3H)-one	0.0896076	-0.0563871	-0.00816896	0.188088	-0.135535	0.00209331	-0.0837254	0.470781	0.793194	0.501185	-0.124506	0.197654	0.229749	0.300418	-0.255273	0.109943	0.375021	2.93877	-0.025214	0.469214	0.123384	0.0234921	-0.28192	-0.188704	0.415397	0.0806495	-0.0475706	0.125742	0.56306	0.225653	0.327476	0.311807	0.478932	0.487086	0.53147	0.222482	0.388809	-0.263615	0.700867	-0.138644	0.0505202	0.180002	0.177717	-0.171939	0.576849	-0.0304546	0.623364	0.597987	0.0456577
2.052__185.12726__Unknown	1.74768	1.26696	1.63804	1.79253	1.5974	1.79253	1.60849	1.77521	1.71074	1.89245	1.90326	1.93541	1.68492	1.56384	1.65073	2.10381	1.5974	1.44893	1.54017	1.92993	1.70749	1.49074	1.71489	1.44665	1.5974	1.32259	1.66477	1.90326	2.02091	2.24955	2.12145	2.26099	1.60849	2.02091	1.65073	1.67809	1.65789	1.77068	1.79736	1.78779	1.84715	1.90326	2.22045	1.80198	1.76599	1.74242	1.42217	2.17642	1.81602
0.493__185.95949__Unknown	0.439748	0.633903	1.39287	1.35045	0.6722	0.832284	0.739314	0.575512	0.966812	0.967775	0.94875	0.610324	0.687391	0.668671	0.686747	1.48317	-0.243807	0.670027	0.858846	0.913506	-0.0382675	0.394256	0.531867	0.928769	1.8778	-0.602853	1.14115	0.135391	0.956673	0.758951	1.03161	-0.0437095	0.398536	0.881794	0.329939	1.06224	0.704914	0.266637	1.33791	0.68537	0.831588	0.0352249	0.478086	0.912444	0.310173	0.755175	1.26513	0.685939	0.329701
0.916__186.02226__w/o MS2:O-PHOSPHO-L-SERINE	0.11017	0.147221	-0.0258765	-0.0853942	0.146542	0.211669	-0.342825	-0.0343115	-0.300369	-0.081616	0.186582	0.00047811	-0.319039	-0.0107205	0.0758272	-0.21887	0.292074	0.011872	0.0802683	0.0664683	0.105228	-0.194339	0.410771	0.16002	0.306058	0.144733	-0.11855	0.368303	-1.05589	0.0362314	-0.220439	0.0898806	0.296991	-0.135048	-0.310612	-0.0397751	-0.104952	0.141558	-0.465708	0.157949	0.466838	0.329463	0.22431	0.356505	-0.0776553	-0.105962	-0.0222052	-0.120367	0.210909
1.198__186.02344__Unknown	0.520366	0.479498	0.508686	0.458518	0.654726	0.560791	0.573218	0.561629	0.307929	0.43899	0.62086	0.47151	0.316789	0.407643	0.459453	0.387182	0.549602	0.461052	0.456186	0.409657	0.51744	0.29739	0.753582	0.466488	0.589939	0.553419	0.174661	0.811706	-0.395206	0.276782	0.380247	0.556521	0.510919	0.305847	0.432298	0.309684	0.617697	0.757295	-0.0666159	0.472033	0.799525	0.773264	0.684037	0.702028	0.365557	0.559823	0.29739	0.47469	0.682569
2.169__186.05698__Unknown	-0.0222052	0.348905	-0.326752	0.236074	0.191963	-0.501093	0.325433	-0.740215	-0.420851	-0.164632	-0.0693515	-0.0267162	0.971256	0.551553	0.527841	1.09692	-1.29886	-0.784649	-0.853795	-0.850325	0.28396	-0.424243	0.272285	-0.275353	1.54272	0.108948	0.283684	0.236785	1.59118	0.0640398	-0.0530268	0.64291	0.148027	-0.260501	0.257483	0.164151	0.00267887	0.156879	-0.369239	0.221282	-0.518942	-0.212303	1.00828	0.203836	-0.289885	0.146253	-0.196639	0.03164	0.807483
0.808__186.08742__w/o MS2:Ternidazole	0.0324618	0.112442	0.746743	1.5149	0.374718	0.179414	0.244754	0.00688201	0.332388	-0.0263287	0.170055	0.056756	-0.0828774	0.0403147	0.301404	0.2437	-0.00344918	0.322152	0.131672	0.328849	0.326333	-0.0419327	0.262833	0.318129	0.251071	0.317447	0.243189	0.0977625	0.0559027	0.192665	0.320654	0.234681	0.201265	-0.0683743	0.205879	0.452071	0.375324	0.118481	-0.124854	0.0260859	0.790159	0.0352249	-0.104549	0.30945	-0.16253	0.220747	-0.15017	0.944199	0.580083
1.929__186.10155__w/o MS2:Norharman	0.338814	0.205154	-0.260981	0.265404	0.0572926	-0.588742	0.0574869	0.768947	2.55956	0.711999	-0.112343	0.0485754	0.256685	0.206672	0.0690649	0.648461	0.120635	0.182648	-0.141088	-0.159036	0.633079	-0.0526284	0.378444	-0.266123	-0.147625	0.093043	-0.771415	0.0717755	0.35459	0.142613	0.100079	0.257483	0.248419	0.94306	-0.0482436	0.0392406	0.136762	-0.0382675	0.0814832	0.343837	0.220469	-0.284919	-0.153633	-0.0453347	-0.0225042	-0.070313	-0.0946364	0.513691	-0.290838
0.815__186.11263__w/o MS2:Ecgonine	-0.0382675	-0.0500868	0.717913	1.47252	0.307556	0.109553	0.207212	-0.0254247	0.16869	-0.136023	0.0812568	0.0720678	-0.249598	-0.00958642	0.216486	0.180002	-0.00344918	0.278063	0.0664683	0.307556	0.186395	-0.159932	0.168471	0.217793	0.187381	0.253692	0.179567	-0.0208368	-0.0225042	0.189055	0.253692	0.269248	0.0856899	-0.127698	0.193717	0.368366	0.309684	0.0266044	-0.222548	-0.0175446	0.751604	-0.140756	-0.136023	0.241974	-0.30358	0.135391	-0.270158	0.925265	0.521558
0.466__186.91234__Unknown	0.435711	-0.752332	0.321618	-0.790755	-0.346907	-0.0774076	0.657567	0.764278	0.4197	0.364545	0.188357	0.803082	-0.33319	0.887282	-0.138644	0.565785	0.199522	-0.264838	-0.181513	0.721286	0.689809	0.866071	-0.551447	0.410771	0.652333	-0.0376435	0.927872	-0.249914	0.508388	1.12566	0.49247	0.682918	-0.338418	0.73892	0.124434	0.532211	1.13061	0.244754	-1.14768	0.154865	0.586818	1.00144	0.59375	-0.177787	0.71099	0.441204	0.408731	0.61292	0.666526
0.409__186.95996__Unknown	0.406004	0.390265	0.29739	0.543276	-0.77576	0.333054	-0.00724474	0.367949	-0.0666159	0.200434	-0.0873083	-0.524529	0.451295	-0.368122	0.131876	-1.0057	-0.140211	-0.0444842	0.442334	-0.641353	-0.199701	0.124434	0.241974	0.00185385	0.54008	0.167512	0.0802683	0.328211	-0.430427	-0.453165	0.232884	0.195122	-0.294435	-0.430173	0.386505	-0.704751	0.0871288	-0.244355	0.253945	0.259733	0.308342	0.0502217	0.0936336	0.295079	-0.993885	0.16656	0.0812568	0.365118	0.298438
0.596__187.05891__2-DEOXY-D-GLUCOSE__HMDB0062477	0.273311	0.340714	0.453093	0.116808	0.577497	0.393173	-0.0530268	1.11617	0.889034	0.888268	0.282773	0.595822	0.436835	0.692743	0.204913	0.762852	0.730721	0.574708	0.177717	0.469214	0.430122	0.663175	-0.106693	0.33714	0.492723	0.272626	0.540363	0.27536	0.765727	0.640408	0.544689	0.526614	-0.0462523	0.746002	0.987313	0.5392	0.707136	0.167882	0.821891	0.614684	0.505206	0.744522	0.643886	0.192981	0.514232	0.435515	0.456665	0.973629	0.692337
2.1__187.08591__w/o MS2:L-Oxonoreleagnine	-0.398846	-0.0289712	0.132308	0.880696	0.132536	0.119058	-0.391449	-0.0963129	0.410771	-0.470323	0.0275015	-0.254145	-0.439432	0.131037	-0.145366	0.364545	-0.489148	0.093043	-0.0541492	-0.133952	2.29107	-0.381015	0.940649	0.285383	0.736849	0.273181	0.257987	-0.120367	0.57497	0.732391	0.121257	0.139308	0.0856899	0.0993646	-0.414627	-0.0575638	-0.087688	-0.422593	-0.124854	0.258265	0.111762	-0.30293	0.311624	-0.0837254	1.50713	-0.231263	-0.086929	0.284235	0.90973
2.22__187.09653__w/o MS2:Gabapentin Related Compound E	0.658592	-0.0289712	0.663515	0.881794	0.927433	-0.11855	0.82832	0.0288461	-0.407504	0.316789	0.718193	0.443447	0.542969	0.793194	0.746373	0.686747	-0.0263287	0.186395	-0.132528	0.4197	1.67809	0.448728	0.945316	0.885621	0.402295	0.778669	1.02933	0.66843	0.558545	0.64291	0.652001	0.779445	1.00997	0.247741	-0.414627	0.979243	0.8997	0.920604	2.50977	0.839526	0.853216	0.284808	0.468034	1.22691	1.51228	0.774694	-0.107875	0.543276	0.915625
0.49__187.95746__w/o MS2:3-Amino-Beta-Pinene	-1.06814	-0.3563	0.398536	0.41564	-0.692005	-0.184532	-0.400415	-0.450087	-0.2198	-0.064495	-0.0743937	-0.505977	-0.434247	-0.3563	-0.52811	0.535361	0.212622	-0.598177	-0.040553	-0.24058	-0.728109	-0.563504	-0.724687	-0.0939702	1.01497	-1.2714	0.124037	-0.540394	-0.087688	-0.248256	-0.0637822	-0.770283	-1.22568	-0.161861	-0.810471	-0.0171046	-0.448041	-0.572841	0.212329	-0.47841	-0.380519	-0.684563	-0.656641	0.0238008	-0.747507	-0.48378	0.245252	-0.484545	-1.12712
2.121__188.06956__w/o MS2:4-hydroxy-4-(pyridin-2-yl)butan-2-one	2.06943	1.48046	1.76156	2.35397	2.61504	2.07884	2.23823	2.36944	1.71489	2.02091	2.57819	2.32799	2.04762	2.42276	2.088	2.19401	1.92464	1.89245	2.02091	2.2814	1.80639	2.39472	2.67343	2.67343	1.94748	2.22933	1.85188	2.60279	2.32799	2.52483	2.54215	2.4874	2.93877	2.65274	1.56384	2.72868	2.75442	2.52483	2.34153	2.47174	2.4874	2.07884	2.4087	2.55956	2.27151	2.42276	1.85188	2.6314	2.72868
0.601__188.10161__Unknown	0.0791097	0.11926	0.404469	0.0631686	0.22533	0.305171	-0.440846	-0.507719	0.289253	0.203503	0.0845424	-0.552783	0.912444	-0.222548	0.0572926	-0.525941	-0.247968	0.778669	-0.0670394	0.577897	-0.813516	-0.00368913	-0.24907	0.636768	0.0520327	-0.0376435	-0.145366	0.0598031	-0.0044303	-0.569872	-0.500661	0.216486	0.0210575	-0.57545	0.420541	0.796976	-0.00603706	0.202198	-0.288691	-0.0710703	0.0913214	-0.23236	0.23511	0.0354588	-0.568201	0.22397	0.311807	0.261349	0.101481
0.872__188.10567__w/o MS2:Hordenine	0.568507	0.608801	0.828741	0.479498	0.746743	0.592764	0.125083	0.232386	0.550849	0.832284	0.702777	-0.322103	1.09547	0.478932	0.594551	0.845227	-0.247968	0.951279	0.579026	1.02419	-0.154942	0.471674	0.353234	0.977203	0.334127	0.569838	-0.179443	0.57951	0.29739	-0.292012	-0.223583	0.586201	0.779781	-0.285945	0.70311	1.25629	0.229482	0.932493	0.00047811	0.482306	0.743393	0.377935	0.764278	0.482632	-0.0462523	0.687782	0.725711	0.612018	0.952979
0.486__188.17682__w/o MS2:N8-Acetylspermidine	1.1112	0.556521	0.875942	0.749098	1.07579	0.843458	1.02647	1.03585	1.25814	1.24643	0.885621	1.0714	0.831588	0.710207	1.01161	0.92154	1.04337	0.5336	1.18549	1.23194	1.38246	0.815519	0.880696	0.776718	1.02866	0.682569	1.1014	1.27856	0.961465	1.10471	1.26696	1.27856	0.693644	0.847808	0.940109	0.721286	0.918748	0.960934	0.990548	0.907814	1.0655	0.633903	0.966375	1.33791	1.00768	1.19652	0.763628	0.840777	1.02063
0.949__189.00266__w/o MS2:methyl quinoxaline-2-carboxylate	0.0511905	0.115891	-0.167911	0.417172	0.509363	0.343837	0.110661	0.254506	-0.357292	0.760845	0.446338	0.580418	0.480011	0.0439069	0.19976	-0.614324	0.463899	-0.370716	0.497096	-0.488511	-0.309027	-0.00697629	0.150255	0.238717	-0.0547709	0.223055	-0.704751	0.314293	0.215433	-0.461139	-0.540394	-0.288691	0.746002	-0.0366037	0.216486	0.0142923	0.00449988	0.102618	-0.136385	-0.189332	0.565785	0.0963607	0.394926	-0.233966	-0.708141	0.622026	0.0572926	-0.377032	0.468925
1.918__189.06862__Unknown	-0.33024	0.44103	-0.0039292	0.0755403	-0.104952	-0.12742	-0.319453	-0.04568	-0.36788	-0.0503526	-0.363673	-0.110292	-0.218333	-0.397671	-0.300849	-0.420851	-0.32509	-0.00118312	-0.214926	0.0871288	0.0893344	0.0890187	-0.0674633	-0.249756	2.13843	-0.13541	-0.157912	-0.155277	-0.040553	0.0825667	-0.0661902	-0.446254	-0.131117	-0.186845	-0.736927	-0.0333569	0.155734	-0.373138	-0.10157	-0.142022	-0.200743	-0.135661	0.266637	1.47756	-0.16253	-0.266123	-0.400415	0.252318	-0.279059
0.587__189.07259__Unknown	-0.162081	0.0382574	-0.385612	0.170055	-0.0633303	-0.0998204	-0.287317	1.46237	0.214747	-0.378025	-0.305443	0.129897	0.0712162	0.0508185	-0.0889768	0.225048	0.496764	0.305171	-0.132528	0.816497	0.600367	0.584177	-0.254976	-0.202189	0.12626	0.364881	0.326808	-0.202973	0.270584	0.149672	0.201584	0.129897	0.166311	0.227508	0.667437	0.0856899	0.386751	-0.485329	0.391321	0.565512	0.128271	0.151819	0.137481	-0.055019	-0.368364	-0.103687	0.0658089	0.806553	-0.381685
0.811__189.08678__w/o MS2:LL-2,6-DIAMINOHEPTANEDIOATE	-0.398846	0.217224	0.0771638	0.197013	0.071483	0.0712162	-0.414627	-0.375232	-0.227139	-0.187726	-0.177787	-0.159036	-0.0158552	-0.105355	0.0913214	-0.21887	-0.28655	0.161555	0.0559027	-0.070823	-0.0968675	0.0158367	0.19976	0.212034	-0.0135903	0.598624	-0.272125	0.171055	-1.05589	-0.108249	-0.274497	-0.431488	0.131876	-0.231811	-0.23236	0.364545	0.287099	0.01402	-0.167422	-0.0624279	0.309215	-0.48378	0.817742	0.179567	-0.361112	-0.190408	-0.348211	0.150255	0.143577
2.386__189.10107__Putative__AZELATE__HMDB0000784	0.622026	0.290275	-0.644412	0.475148	0.44477	0.570437	0.353993	0.468348	0.59375	0.338553	0.394497	0.377935	0.467187	0.484444	0.344597	0.367594	0.322587	0.517981	0.344916	0.754428	1.71489	0.437379	0.51744	0.51744	0.497388	0.486491	-0.00240579	0.510919	0.204084	0.525261	0.412338	0.221538	0.454922	0.576376	0.591888	0.680335	0.502753	0.247118	0.319927	0.570437	-0.388442	0.43288	0.321302	0.380486	0.623364	0.329156	0.344916	0.527201	0.403243
0.818__189.12326__Unknown	0.692743	0.813137	0.765727	0.986035	0.960934	0.714818	0.798686	0.996087	0.763628	0.803082	0.870555	0.607182	0.855966	0.891825	0.816847	0.928311	0.658944	0.910565	0.768947	0.933963	0.970121	0.802223	0.905141	0.991699	0.875942	0.993293	0.834445	1.04697	0.749462	0.766101	0.860495	0.716329	1.06807	0.903134	0.834923	1.11815	0.838246	0.983646	0.814714	0.799979	1.09347	0.788468	0.930814	0.877723	0.748745	0.866953	0.812374	0.991699	1.10573
0.468__189.15811__N,N,N-TRIMETHYLLYSINE__HMDB0001325	1.82113	1.76599	1.81602	2.13843	1.72515	1.79736	1.79253	2.00006	1.92464	1.7389	1.82683	1.71834	1.94089	1.92464	1.82113	1.92993	1.72164	1.92049	2.07884	2.17642	1.92464	1.83886	2.22045	1.89724	1.61424	1.80639	2.0274	1.8778	1.97935	2.15703	2.09693	2.06236	2.09693	1.74242	1.7005	1.76156	2.01369	2.01369	1.86261	2.06236	2.00006	1.80198	1.87276	2.23823	1.85188	1.81602	1.77068	2.00006	2.20467
2.178__190.0477__KYNURENATE__HMDB0000715	1.52315	1.0549	1.13727	1.63061	1.91536	1.08614	1.40901	1.18381	1.20406	1.38438	1.75751	1.2545	1.6172	1.66777	1.73482	1.6337	1.13727	1.5149	1.23779	1.46445	0.727839	1.23447	1.73099	1.21802	1.32259	1.44125	1.47508	1.58535	1.03932	1.51228	1.71489	1.84367	1.55549	1.36811	0.490417	1.42926	1.92049	1.81602	1.24781	1.53719	1.45701	1.68492	1.7005	1.46237	1.90326	1.64151	1.57605	1.61169	1.85188
1.273__190.05223__w/o MS2:Acetylisatin	-0.940423	0.977203	-0.440846	-0.31989	-0.506744	-0.386178	-0.426562	-0.187285	-0.288691	-0.624235	-0.907286	-0.879035	0.636223	0.210909	0.103366	1.15482	-0.408654	-0.0924477	-0.732797	-1.00023	0.343154	-0.387769	-0.588258	-0.743631	-0.463796	-0.656641	-0.0125332	0.0672671	-1.05589	-0.642464	-0.247968	0.0343812	0.260159	-1.11005	-0.72601	-0.472562	-0.740686	-0.664909	-0.871471	-0.66435	-0.28192	-0.470323	0.953496	-0.809776	-0.722858	-0.607624	-0.171939	-0.857049	0.604513
0.834__190.06047__w/o MS2:MLS001333083-01!THIO-TEPA52-24-4	-0.383173	-0.0637822	0.0146937	-0.138119	0.0871288	-0.369239	-0.208522	0.0699203	0.942181	-0.157912	-0.0349329	0.0961048	0.310832	-0.0275383	0.0585605	-0.614324	-0.385118	-0.0419327	6.14286e-05	-0.304836	0.425366	-0.364782	0.237408	-0.0826353	0.223055	0.0876445	-0.588742	0.292708	-0.430427	-0.432296	-0.0289712	-0.535426	-0.0171046	-0.551447	-0.652051	-0.274497	-0.562069	0.251071	-0.30423	-0.390491	0.164449	0.00883195	0.0901442	0.129131	-0.220119	-0.413411	-0.306917	-0.477517	0.558545
2.196__190.09579__w/o MS2:3-Indolepropionic acid	-0.0430837	1.27323	-0.663152	0.163584	0.134736	0.741323	0.210521	-0.785916	-0.0530268	-0.143639	0.0109489	0.118855	0.611618	0.251071	0.626291	0.141301	-0.584014	-0.070313	-0.673624	-0.439432	2.22045	-0.741158	0.26642	0.633604	0.244754	0.171255	0.0403147	0.427573	-0.518275	0.128025	0.542676	-0.0410644	-0.0283316	-0.176104	1.28041	0.816847	0.378444	0.576084	-0.320326	0.623956	-0.15017	-0.0503526	-0.262035	-0.908578	-0.0500868	-0.147257	-0.12691	-0.236069	-0.477963
0.983__190.11836__Unknown	0.101738	0.616744	0.623956	0.564938	0.406252	0.258745	0.0879185	-0.0516439	0.513099	0.474434	0.778669	0.022274	0.842513	0.00688201	0.168471	-0.134686	0.03164	1.00585	0.290619	0.5906	-0.161641	0.751298	0.22397	0.724123	0.270584	0.387182	-0.0146745	0.403243	-0.202973	-0.188103	-0.196026	0.525261	0.454922	-0.0547709	0.695184	0.807483	0.309684	0.491917	0.229215	0.0248121	0.502188	0.289768	0.466488	0.0181153	-0.196026	0.217224	0.465511	0.10357	0.521558
0.453__190.91071__w/o MS2:ARABITOL(D)	0.950441	0.573017	0.926418	0.796325	1.22605	0.997343	0.859286	0.754428	1.36909	1.57605	0.889818	1.21568	1.29549	0.622026	0.87947	0.848666	1.3975	0.930272	0.888268	1.15303	0.923085	0.41564	0.485867	0.454399	0.864221	0.76729	0.802223	1.08222	1.77995	0.933486	0.983646	0.925265	1.03828	0.670408	1.16601	0.749098	0.319523	0.99277	1.146	0.783009	0.67572	0.510919	0.710207	0.555164	1.25277	1.11	1.01161	0.922557	0.738165
1.284__191.0368__w/o MS2:Citric acid	0.0511905	1.4962	0.269554	0.317641	0.22533	0.0940491	0.58248	0.472522	0.391321	-0.0503526	-0.25057	-0.202539	1.24781	0.864221	0.811706	1.78779	0.206454	0.316353	-0.0382675	-0.138119	0.238717	0.419053	0.0543808	0.071483	0.274187	0.0134558	0.774288	0.361803	-0.0683743	0.118668	0.347485	0.85434	0.757295	-0.32574	0.102965	0.298184	-0.272125	0.208612	-0.0241356	0.224538	0.386505	0.142917	1.60429	0.124037	-0.0530268	0.139645	0.426086	0.451569	1.10721
0.496__191.03928__Unknown	0.21934	0.304654	0.35054	-0.202539	-0.00630137	0.0515622	0.450824	0.829162	0.678115	0.644143	0.529933	0.784731	-0.17368	0.656298	0.19976	0.623056	0.496764	0.136004	0.175314	0.727012	0.722405	0.904057	-0.0250033	0.109553	0.0483429	0.290619	0.267505	0.583888	0.57497	0.724841	0.535881	0.581485	-0.385775	0.872137	0.707491	0.930272	1.1154	0.419516	0.959786	0.369482	0.546747	0.63712	0.753582	0.300418	0.633604	0.444464	0.225977	0.543276	0.677098
0.82__191.03976__Unknown	0.875014	1.00945	1.00585	0.935492	1.12777	0.905141	0.912444	0.998605	1.09957	1.0549	1.0483	0.980186	0.989563	1.00488	0.955642	0.979243	0.956673	1.02866	1.07579	1.11388	1.02175	0.784731	1.1225	1.08614	1.05368	1.09162	1.07215	1.21943	0.966812	1.00144	1.13727	0.948219	1.58749	0.980186	0.994876	0.975267	0.910565	1.09272	0.984965	0.998605	1.13727	1.0549	1.0483	1.0311	0.953496	1.04443	0.881794	0.920604	1.09838
2.404__191.07346__w/o MS2:3-(2-hydroxyethyl)quinazolin-4(3H)-one	0.574708	0.211106	-0.157337	0.687069	0.525024	1.18864	0.616744	0.66201	1.3953	0.970121	0.734781	0.760425	0.360213	0.131037	1.05064	0.446898	0.396614	0.961994	0.571421	0.868372	1.07478	0.499536	0.996087	1.09957	0.194649	0.861541	-0.335109	1.11388	0.333995	0.157734	0.744522	0.26642	0.535361	0.552653	0.442567	0.962536	0.263705	1.06871	1.01757	0.556019	-0.497325	0.0181153	0.514539	0.49863	0.623364	1.01757	0.0746728	0.0856899	0.701486
0.456__191.07584__DIAMINOPIMELATE__HMDB0001370	-0.0593843	0.292885	0.199999	-0.190408	-0.159382	-0.112343	0.212833	0.863711	0.325983	0.198517	0.155365	0.33122	-0.195096	0.406944	-0.419782	0.908822	-0.0162599	0.140242	-0.181513	0.502471	0.753582	0.16002	-0.194339	0.878549	0.0749631	0.0477021	0.185554	0.109553	-0.0109392	0.558816	0.279945	-0.0834224	0.585863	0.95187	0.350258	1.79254	0.905662	0.401699	0.847808	-0.164632	0.76729	0.549368	0.388527	0.0564135	0.197013	0.0955272	0.115891	0.87947	0.582779
2.287__191.0806__w/o MS2:6-methoxy-4-methyl-2H-chromen-2-one	0.637758	0.0658089	0.221025	0.690094	0.889818	1.02999	0.842513	-0.268781	-0.188103	0.435515	0.623956	0.99277	0.572	0.570437	0.739708	-0.15017	-0.110292	1.03585	0.740473	0.218336	2.27151	0.256971	0.743854	0.401699	0.735669	0.49863	-0.100126	0.601061	0.543276	0.0763747	0.62086	0.646634	0.562222	0.477704	0.410771	0.501361	0.836247	0.741323	0.0743736	0.606567	-0.270158	0.385586	0.619789	0.234896	0.727839	0.588043	0.291196	0.55286	0.1903
2.114__191.08162__w/o MS2:3-methyl-3,4-dihydro-1H-1,4-benzodiazepine-2,5-dione	0.585863	0.272626	-0.208926	0.629106	0.863201	1.17721	0.625376	0.250476	0.548167	0.820394	0.41495	0.751909	0.624288	0.610907	0.737664	0.656298	0.622026	0.684037	0.322587	0.61561	1.3644	0.103366	0.747526	0.363109	0.62948	0.363301	0.682918	0.437107	0.999753	0.74253	0.49247	0.630596	0.615301	0.686343	0.180215	0.571421	0.583322	0.742127	0.785398	0.57342	0.344057	0.608502	0.470191	0.381611	0.835399	0.66512	0.442567	0.674667	0.572311
2.411__191.10596__w/o MS2:LIGUSTILIDE	0.221856	0.127559	0.0530153	0.575232	0.500833	0.756256	0.553068	0.271583	0.64781	0.431946	0.663515	0.691268	0.16656	0.532866	0.562707	0.451842	0.301404	0.49863	0.410771	0.741323	1.13319	0.480492	0.571688	0.731354	0.723779	0.527201	0.0369396	0.754005	0.309928	0.751298	0.500833	0.438683	0.496148	0.684358	0.605515	0.609415	0.607888	0.537367	0.657567	0.715207	-0.270158	0.340119	1.01105	0.607888	0.685654	0.521888	0.0231685	0.49536	0.502471
0.776__192.05363__w/o MS2:Aconitic Acid	0.279012	0.541068	0.285384	0.3148	0.597713	0.33584	0.217508	0.444158	0.337921	0.3248	0.218065	0.132081	0.304927	0.343357	0.150255	0.303635	0.375021	0.340714	0.278429	0.469214	0.23306	0.0382574	0.650626	0.523499	0.636768	0.485618	0.340417	0.661131	0.122033	0.111762	0.138537	0.270584	0.927432	0.237115	0.35869	0.344277	0.301841	0.561629	0.332165	0.4649	0.609099	0.651669	0.564011	0.604854	0.24559	0.258505	0.288571	0.145578	0.434914
2.245__192.06497__5-HYDROXYINDOLEACETATE__HMDB0000763	0.9019	0.613546	0.871393	0.61645	0.818699	0.631701	0.963076	0.474434	0.401699	0.81204	0.880696	0.935012	0.488837	0.865052	0.785065	0.873956	0.445426	-0.300369	0.523826	0.778669	1.34184	0.621388	0.789138	0.569838	0.846488	0.610907	0.754005	1.07849	1.14275	0.724123	1.0655	0.79479	1.06335	0.710599	-0.302517	0.595822	1.83079	0.769813	0.111412	0.659275	0.57497	0.615301	0.833059	0.619474	0.889426	0.835823	0.303635	0.54708	0.973629
0.478__192.07597__w/o MS2:Pesticide10_Carbendazim_C9H9N3O2_mecarzole	0.186769	0.233235	0.566509	0.335532	0.649169	0.0174136	0.222272	0.246937	0.793194	0.307229	0.353693	0.154865	-0.0415764	0.400333	-0.0754476	0.842087	0.381321	0.44477	0.0570982	0.583605	0.601424	0.147555	0.371489	0.62366	0.519512	0.456186	0.59744	0.274452	0.427828	0.491617	0.130772	0.193717	0.47732	0.250476	0.326808	0.785398	0.671159	0.38909	0.682918	0.18063	0.525978	0.35915	0.116808	0.546182	0.23385	0.295079	0.0680643	0.945316	0.310586
2.117__192.09444__Unknown	1.22519	0.140242	0.886412	1.08083	0.986035	1.02808	1.02532	0.978291	1.17326	1.46941	0.935012	1.34405	1.19512	1.11257	0.891825	1.2747	1.12777	0.971256	0.854663	1.34405	0.61561	0.902517	0.652332	0.707136	1.09692	0.866953	1.288	0.950441	1.66777	1.45476	1.04166	1.23447	1.15482	1.29464	0.922049	1.0904	1.20488	0.926418	1.46648	1.1008	1.01497	1.19384	1.11257	0.959786	1.47252	1.17881	0.989066	1.30261	1.02749
2.226__193.04872__w/o MS2:6-Hydroxy-7-methoxycoumarin	0.672937	-0.380519	0.178991	0.0812568	0.216486	-0.350442	0.0324618	-0.0175446	-0.265945	0.678115	0.00934705	-0.0190071	0.298184	0.0337869	0.70311	0.476492	-0.858242	0.49863	-0.0345892	0.540646	-0.918905	-0.131117	0.0967075	0.332388	0.140757	0.421293	0.19976	0.717111	0.525978	0.197013	0.317641	0.381967	0.259026	0.549135	-0.254678	0.866071	0.78264	0.125589	0.223343	0.434223	-0.398214	0.365355	-0.054523	-0.0774076	0.288571	0.114417	0.157519	0.00408692	0.272904
2.394__193.09541__w/o MS2:Levetiracetam	0.488298	0.0356926	0.400741	0.539438	0.865052	1.69177	0.823115	0.586818	0.676317	0.526297	0.682569	0.71672	0.269401	0.604222	0.704091	0.65824	0.348732	0.425829	0.749098	0.784731	0.449932	0.652333	0.394497	0.779446	0.660411	0.64781	0.393515	0.690655	0.605195	0.76324	0.821575	0.880083	0.491322	0.707491	0.71386	0.7089	0.63238	0.605195	0.824444	0.795452	0.155953	0.35915	0.634521	0.572311	0.744846	0.558545	0.670789	0.21934	0.81386
0.824__193.0956__w/o MS2:trans-3-Hydroxycotinine	-1.10428	-0.881343	-0.98743	-0.735765	-0.413411	-0.766867	-0.848874	-0.740215	-0.525567	-0.520944	-0.907286	-0.673624	-0.842933	-0.67901	-0.995714	-0.245436	-0.316322	-0.784649	-1.28427	1.25629	0.26779	-0.741158	1.97935	1.52315	1.02749	1.68111	-0.553333	-0.640629	-0.168651	1.43188	-0.645246	-0.744613	-0.835834	1.65789	-0.499598	1.92464	-0.852786	-1.03108	-0.871471	1.55549	-0.699197	-0.929181	-1.03065	0.956673	1.48317	-0.771783	-1.03478	-0.778759	-0.772151
0.669__193.09692__Putative__QUINATE__HMDB0003072	-0.998957	-1.19348	-1.28427	-0.83434	-1.00181	-0.879035	-1.00192	-0.861759	-0.420851	-0.761909	-1.06239	-0.722858	-0.579082	-0.879035	-0.953007	-0.929181	-0.902113	-0.997686	-1.28427	0.241482	-0.363673	-0.884928	0.964438	0.59744	0.198903	0.697837	-0.791943	-1.13279	-0.755016	0.308985	-1.04208	-1.14768	-0.673031	0.413791	-0.563792	0.821891	-0.9516	-1.19051	-0.33319	0.425161	-1.25509	-0.640628	-1.00181	-0.0225042	0.387604	-0.648805	-0.889341	-0.926477	-1.21908
2.404__193.12363__Unknown	0.35054	-0.1684	0.396883	0.748392	0.89699	0.63712	0.725276	0.455841	0.56306	0.2341	0.640754	0.70311	0.207533	0.494256	0.587097	0.612418	0.31327	0.394014	0.506816	0.527841	0.472227	0.55626	0.698632	0.563414	0.631418	0.518198	0.393515	0.654443	0.303224	0.678506	0.82656	0.941188	0.388378	0.579268	0.619789	0.554451	0.564637	0.557463	0.628763	0.597713	0.0505202	0.435515	0.736107	0.523499	0.71672	0.467453	0.239662	0.650841	0.748392
0.486__194.03056__Unknown	-0.373892	0.508117	0.406252	0.473352	0.425161	0.202683	-0.11855	0.260833	-0.0861862	-0.164632	0.406671	0.0649535	-0.0271041	-0.110808	-0.104118	0.307929	-0.161641	0.466022	0.10925	0.290619	0.335012	-0.0361725	0.737914	0.383568	-0.266123	-0.389803	0.0802683	0.0491373	-0.087688	-0.0575638	0.114059	-0.167911	0.625995	0.245252	0.328651	-0.0722	0.205879	0.315359	0.399288	-0.107502	0.105605	0.398536	0.0699204	0.749826	-0.209742	0.413791	0.0257378	0.0752533	0.376517
1.273__194.03378__w/o MS2:Phenacylamine Hydrochloride	-0.350927	0.0554453	-0.0600156	-0.177143	0.155734	-0.456405	-0.271771	-0.240072	-0.177787	-0.378025	-0.284919	-0.0513194	-0.513595	-0.305886	-0.0754476	-0.368364	-0.064495	0.0720678	0.146881	-0.12867	-0.116167	-0.364782	-0.161861	-0.188704	0.194649	0.150083	0.0282701	0.0543808	-0.284102	-0.243322	-0.202973	-0.0437095	0.26642	-0.285945	-0.131939	-0.350442	-0.439023	-0.00616919	-0.64934	-0.341499	0.103366	-0.284919	-0.245436	0.261349	-0.523602	-0.273262	-0.400415	0.463899	-0.342825
2.385__194.0779__w/o MS2:Actrarit	-0.631592	-0.220439	-0.779406	0.270584	0.662772	2.34153	0.225048	-0.0567294	0.204913	0.0987291	0.291428	0.298438	-0.562786	0.0967075	0.17646	0.10357	0.268076	0.695184	0.235402	0.798686	0.31135	-0.131117	0.0802683	0.394497	-0.233577	0.210715	-0.771415	0.455671	0.0410733	1.15943	0.0234921	0.105004	0.24065	0.0181153	0.0893344	0.165738	0.0712162	0.0410733	0.119058	0.108584	-0.62237	-0.016665	-0.400955	-0.0503526	-0.0462523	0.309928	-0.146112	-0.162081	0.027886
1.89__194.10358__2-(methyl(2H-pyrazolo[3,4-d]pyrimidin-4-yl)amino)ethanol	1.47252	0.969152	1.1027	1.33457	1.43421	1.15363	1.52315	1.55842	1.48942	1.51228	1.49074	1.56661	1.35045	1.42217	1.35825	1.35238	1.55028	1.41608	1.56385	1.48046	1.25277	1.35452	1.42423	1.20745	1.2747	1.48559	1.05991	1.46445	1.47508	1.56385	1.62061	1.24643	1.53719	1.5974	1.0549	1.35238	1.47508	1.5173	1.53151	1.41985	1.48317	1.31907	1.6481	1.5173	1.4389	1.55337	1.22882	1.34616	1.32662
1.242__194.99452__w/o MS2:Caffeine	-0.392408	-0.1684	0.103162	0.989563	-0.251919	-0.442774	-0.248543	-0.0717769	-0.272125	-0.195096	-0.25926	-0.448816	-0.0444842	-0.360031	-0.0717769	-0.0710703	-0.49612	0.586539	-0.0482436	-0.584014	-0.3563	-0.420336	-0.237317	-0.141721	-0.107502	-0.154942	0.194208	-0.217058	-0.568201	-0.963443	-0.188704	-0.360458	-0.139427	-0.149305	-0.120786	0.460826	-0.117479	-0.25926	-0.445249	-0.322103	-0.28655	-0.745597	-0.0946364	-0.265945	-0.747507	-0.212742	-0.456405	0.311989	-0.427329
1.205__195.02496__w/o MS2:Metameconine	0.136438	0.289768	0.262467	0.790159	0.0871288	0.160369	0.105983	0.193507	-0.272125	-0.0929189	0.100882	-0.00368913	0.0712162	0.0127393	-0.0343115	0.0640398	0.145964	0.448728	0.222873	-0.0907676	0.00185385	-0.0722	0.201584	0.16869	0.109748	0.125083	0.276965	0.16002	-0.272479	-0.194717	0.0871288	-0.051937	0.0488077	0.0231685	0.163685	0.33913	0.0284928	0.222064	-0.30423	0.0423848	0.35459	-0.0613784	0.31575	0.0181153	-0.346907	0.10357	-0.175181	0.165413	0.0174136
2.34__195.06467__FERULATE__HMDB0000954	-0.294435	1.5149	1.46445	0.839069	0.132536	0.00209331	0.288571	0.431595	0.863711	0.338553	0.191746	0.0485754	0.497096	0.292885	0.495612	0.0210575	-0.00344918	0.656298	0.135698	1.94089	0.38823	0.409036	0.273442	0.456665	0.253124	0.765727	-0.386178	0.164449	0.215433	0.428375	0.312945	0.0887026	0.362399	0.493425	-0.100995	0.758951	0.317447	0.420802	0.813137	0.913506	-0.794017	0.492216	-0.875874	0.219534	0.35237	0.0488077	0.204672	-0.490791	0.5336
1.857__195.06888__w/o MS2:Ferulic acid	0.189729	0.941188	0.399754	0.494256	0.291196	0.0654842	0.472033	0.816847	0.336375	0.597713	0.30627	0.184055	0.179784	0.364713	0.309215	0.292532	0.458046	0.501862	0.341499	0.764278	-0.0462523	0.332388	0.192314	-0.343229	0.247118	0.525024	-0.110053	0.380486	-0.0225042	0.425161	0.535881	0.38909	0.370537	0.668912	-0.241846	0.484155	0.253124	0.344916	0.407934	0.427828	0.342046	0.241482	0.311624	0.470781	0.23385	0.327722	0.708133	0.55773	0.718472
2.113__195.0759__Unknown	0.94732	0.485052	0.0228447	0.611618	0.650841	0.689004	0.920604	0.254506	0.588624	0.429062	0.564637	0.604513	0.785398	0.678115	0.846093	0.823539	0.297777	0.686747	0.454399	0.5117	-0.349054	0.0541461	0.661651	0.916589	0.796976	0.790853	0.979715	0.931665	0.549368	0.39632	0.66512	0.34619	1.13061	0.54008	0.945316	-0.0506738	0.343597	0.750124	0.559086	0.0423848	0.636495	0.426715	0.739708	0.674038	0.724123	0.764278	0.525978	0.411001	0.551201
2.238__195.08603__CAFFEINE__HMDB0001847	1.33791	-0.471065	0.902517	0.798686	0.590883	1.53427	1.74242	1.58535	0.0628317	2.05677	0.931355	1.12398	0.482081	0.6722	1.87276	1.35045	0.168252	0.284808	0.63712	0.482081	2.6314	1.90929	1.33049	1.62397	1.15636	0.646634	-0.16298	0.425366	0.49863	0.94306	1.79254	0.617396	0.685025	1.65073	1.08083	1.49887	0.855966	1.5205	1.9537	1.83886	1.04166	1.38246	0.385586	-0.300849	1.62397	1.56121	-0.161641	0.643886	0.521558
2.095__195.11401__Unknown	0.732391	-0.284102	0.363109	0.82832	0.679139	0.220098	0.588921	0.802223	-0.121196	0.870974	0.761864	0.612418	0.467187	0.648461	0.680906	1.22072	0.518867	0.392348	0.387604	1.15791	-0.813516	0.504703	0.558816	0.791597	0.953496	0.288571	0.789138	0.692743	0.72673	1.23038	0.473614	1.1924	0.882725	1.11976	0.807483	0.951279	0.738165	0.589615	0.87901	0.886412	0.478086	0.764278	0.786511	0.484734	0.785398	0.880696	0.610907	1.11976	0.925265
2.411__195.1355__w/o MS2:NCGC00384951-01!2-(6-hydroxy-6-methylheptyl)-2H-furan-5-one	0.579797	0.458518	0.465766	0.598995	0.31038	0.938123	0.497681	0.424164	0.670408	0.338553	0.487667	0.216855	0.475148	0.820053	0.586539	0.542676	0.232386	0.378144	0.36425	0.589269	0.322587	0.530204	0.691605	0.581833	0.297777	0.613546	0.335532	0.668912	0.448728	0.694055	1.05625	1.20488	0.529602	0.698234	0.889426	0.635134	1.12102	0.162512	0.89302	0.518198	0.00267887	0.399754	0.861018	0.376061	0.866953	0.4174	0.523499	0.744846	1.05861
2.123__196.05893__Unknown	1.57605	0.564011	0.641544	1.37007	0.882725	0.929226	0.845227	1.40901	0.911054	1.99447	1.09547	0.566147	1.52315	0.959786	1.11388	1.44893	0.945316	0.487982	1.41808	0.749462	0.893915	0.889818	0.762852	0.521559	1.1112	1.42217	0.853216	0.966812	1.02063	0.956673	0.574708	1.09272	0.897914	1.20406	0.612418	0.481633	-0.150879	0.796651	0.706781	1.11388	0.796976	1.56121	1.62061	1.13525	1.4117	0.979243	1.71074	0.255569	0.686747
0.92__196.06026__w/o MS2:N-Acetyl Mesalazine	0.0896076	0.458518	-0.12742	0.417172	0.158781	0.220098	0.0913214	0.121078	0.0717755	0.181166	0.201891	0.132081	0.241974	0.0920873	0.304927	0.28608	0.262833	-0.0600156	0.378743	-0.183834	0.205517	0.128271	0.366622	0.182648	0.343154	0.422156	-0.115696	0.492216	-0.568201	-0.243322	0.300881	-0.439432	0.114417	0.0343812	-0.0939702	0.0177701	0.153382	0.0204839	0.0583222	-0.0609718	0.573764	0.0771638	0.03164	0.481633	-0.266916	0.167284	0.0746728	-0.181959	0.397469
1.129__196.07047__Unknown	0.251208	0.342951	-0.0125333	0.191262	0.415397	0.00701894	0.218759	0.0225594	-0.000374164	-0.213193	-0.0178531	-0.237317	-0.0286906	0.222873	0.11964	0.0743736	-0.17368	0.402147	0.403582	0.0777033	-0.192835	0.114417	0.0967075	0.0554453	0.273442	0.319523	0.0896076	0.318129	-1.05589	-0.1684	0.214435	0.00737414	0.0687314	-0.155277	0.11017	0.180002	0.61645	0.293355	0.0362314	-0.528425	0.31575	-0.119059	0.332165	0.271943	-0.0027089	0.0186455	0.489412	0.292885	0.0577854
1.222__196.08038__w/o MS2:GLUCOSAMINATE	0.11017	0.317835	0.112957	0.0105848	0.417172	-0.0609718	0.217508	0.0177701	-0.3323	-0.206256	-0.276216	0.139308	-0.5434	0.0532151	0.0783617	-0.0313692	0.0879185	0.104438	0.263705	-0.0834224	0.0462553	-0.122199	0.0739064	0.16869	0.266848	0.093043	-0.21887	0.32237	-0.430427	-0.108249	0.207212	0.216486	0.137481	0.131672	-0.21632	0.0244608	0.396614	0.0524243	-0.0241356	-0.341499	0.0816693	-0.171092	0.163133	0.272626	-0.223997	0.331883	-0.0782697	0.298184	0.0498444
2.229__196.13216__w/o MS2:2,2'-[(4-Methylphenyl)imino]diethanol	-0.585389	2.26099	-0.440846	-0.121196	-0.556898	-0.977919	-0.351493	2.99351	-0.976526	0.00831622	-0.59336	-0.563792	-1.11902	-0.748074	0.22363	-0.644412	2.81474	0.0958486	2.4874	-0.668072	0.0777033	-0.771415	-0.276908	-0.381685	-0.981059	-0.023303	0.920604	-0.743631	0.493959	-0.223997	0.236455	-0.500491	0.79479	0.0207427	2.38103	0.929226	0.124037	-0.0693515	-0.275784	0.0238008	-0.551447	-0.421979	-0.504671	-0.435345	-0.385694	-0.892714	-0.705478	-0.981059	-0.64934
0.484__196.87701__Unknown	1.54272	1.41396	1.48559	1.56121	1.65073	1.72164	1.60039	1.44665	1.54539	1.89724	1.78344	1.50503	2.07884	1.55337	1.8686	1.03472	1.77995	1.77995	1.70749	1.65383	1.21802	1.41985	1.60039	1.45701	1.23038	1.37491	1.42217	1.44385	2.05677	1.71834	1.83498	1.68817	1.77068	1.16223	1.18976	1.10837	1.20251	1.78344	1.21211	1.4881	1.71834	1.1924	1.43188	1.75751	1.64151	1.80639	1.68492	1.49349	1.73482
0.67__196.96622__Unknown	0.106527	0.0906319	0.161219	0.255191	0.155734	0.157519	-0.00616919	0.330838	0.250204	0.291196	0.0664683	0.314293	0.497096	0.400333	0.0677307	0.576612	0.31879	0.591166	0.131672	0.501185	0.300881	0.369029	0.100539	0.0303948	0.187381	-0.455615	0.309928	0.0629971	0.555777	0.441379	0.161555	0.340714	-0.109062	-0.196207	0.523499	0.0282701	0.207212	0.0683977	0.369256	0.134532	0.227866	0.0631686	0.0927157	0.215707	0.299552	0.158431	0.398803	0.0265191	0.454661
0.595__196.98436__w/o MS2:ALLANTOIN	-0.0241356	0.0734405	0.0228447	-0.481349	0.108948	0.226416	0.0231685	0.330838	0.242158	-0.0503526	0.0488077	0.314293	0.513961	0.393515	-0.650962	0.557463	0.27536	0.542969	0.11742	0.435992	-0.276908	0.369029	0.0218233	-0.249756	0.145771	-0.560483	0.359573	0.00047811	0.565785	0.555471	0.121257	0.340714	-0.385775	0.157199	0.517175	-0.112031	0.449932	0.0683977	0.3148	0.130507	0.253408	0.394014	0.0829383	-0.0503526	-0.16253	0.206891	0.372937	0.172955	0.454661
2.028__197.06595__Unknown	1.77995	-0.242341	1.3953	1.65789	1.57605	1.98772	2.13843	1.74242	0.120371	2.13123	1.9537	1.80639	6.14286e-05	0.900902	2.22933	1.72164	0.860495	1.15636	0.221538	0.804819	2.22933	2.06237	2.57819	2.24955	1.43188	0.919615	0.376061	0.378743	-0.0225042	1.30066	1.99447	0.881794	0.830599	1.69531	0.296591	1.91536	1.1027	2.29107	1.71834	2.15703	1.62397	1.40213	1.00707	0.941685	1.53427	2.07884	0.771368	0.51744	0.24393
1.284__197.06625__w/o MS2:1,9-dimethyluric acid	-0.550512	-0.461139	-0.602853	-0.196026	-0.692005	-0.63752	-0.657417	-0.425275	-0.300369	-0.413023	-0.876892	-0.524529	-0.487876	-0.66435	-0.681601	-0.531482	-0.654565	-0.231811	-0.548771	-1.00023	-0.846382	-0.920203	-0.525567	-0.493758	-0.571968	-0.0953274	-0.488511	-0.788967	-0.222858	-0.436954	-0.449593	-0.63752	0.194428	-0.774153	-0.509863	-0.644412	-0.457663	-1.01753	-1.14768	-0.598177	-0.487876	-0.347371	-0.656641	-0.955124	-0.455292	-0.334082	-0.912905	1.31214	-0.524529
2.399__197.08017__SUBERATE__HMDB0000893	0.820394	0.768172	0.945316	0.937513	1.01757	0.766475	0.898799	0.918748	1.00828	0.888268	1.1154	0.858846	0.782269	1.11388	1.04012	0.925842	0.910565	0.758951	1.04764	0.997343	1.21396	0.783844	0.963076	0.786906	0.977203	1.02749	0.818699	1.0334	0.987941	0.931355	1.13468	0.94262	1.0138	1.39089	0.908822	1.07478	1.1912	1.20915	0.966812	1.01049	-0.191204	1.22245	0.993817	1.09272	1.01497	0.92154	0.894887	0.732711	1.16062
2.245__197.12924__w/o MS2:(Z)-2-((Z)-1-(hydroxyimino)ethyl)-6,6-dimethylbicyclo[3.1.0]hexan-3-one oxime	0.888268	1.40464	0.795452	0.722021	0.61561	0.737257	1.02866	1.97935	0.234391	1.40901	1.08937	0.832284	0.676317	0.85686	1.22245	1.05753	1.83079	0.00267887	1.45701	0.922557	-0.0824316	0.89699	1.00585	1.17881	0.71306	1.43639	0.85434	0.939076	0.860111	1.29634	1.09422	0.993817	1.08294	1.15636	1.57605	0.936902	0.940109	0.92154	0.954061	1.07708	0.303007	1.26696	0.783009	0.793194	1.05861	0.760845	0.846093	1.10199	1.05753
2.43__197.1337__w/o MS2:1,5-dimethyl-1-vinyl-4-hexenyl acetate	1.28207	1.54539	0.485867	0.820394	1.18864	0.773611	0.64574	0.394926	0.674038	0.388527	0.621388	0.918748	-0.0415764	0.50716	0.94732	0.711274	0.585863	0.508686	0.999179	0.654726	0.365557	0.509363	0.663175	0.765168	-0.0318393	0.948219	0.129669	0.437107	0.81386	0.596044	0.503917	0.669808	0.552146	0.780117	0.777061	0.693194	0.701486	0.520366	0.761864	0.820394	0.424164	0.671528	0.429062	0.0498444	0.448501	0.402623	0.696295	0.831936	1.01757
2.189__198.05876__w/o MS2:INDOLE-3-ACETATE	0.163685	0.585098	0.834445	0.266637	0.0996194	0.930272	-0.0998204	0.204913	0.624288	-0.0575638	0.0195098	0.0186455	-0.102407	0.0238008	0.213367	0.370236	0.151819	0.11314	-0.975138	0.140242	0.341006	-1.04626	0.034059	-0.480572	0.0658089	-0.00711049	0.291196	0.148027	-0.0308997	0.214063	-0.0419327	0.0179428	0.378144	0.0561582	1.68111	0.465766	0.368729	0.0649535	0.305847	-0.00240579	0.192665	0.426715	0.343837	-0.00697629	0.167882	0.0758272	-0.293635	0.55185	-0.772151
2.355__198.0761__w/o MS2:3,4-Dihydroxy-L-phenylalanine	0.482632	1.31214	0.83382	0.520651	0.262202	0.334529	1.1924	0.769813	0.500833	0.429062	0.627915	0.276965	0.839983	0.691268	0.680041	-0.83434	0.432298	0.574708	0.66843	1.38246	0.518198	0.640408	0.560161	0.429256	0.112957	0.542676	-0.664909	0.95246	0.268075	0.422771	0.63712	0.699286	0.853779	0.66512	-0.324441	0.690379	0.667437	0.823115	0.464461	0.715207	0.581119	0.484734	-0.00182954	0.655318	0.3248	0.707491	0.95246	0.792875	0.733427
0.574__198.08746__L-DOPA__HMDB0000181	0.194208	0.525261	0.404469	0.210715	0.355751	0.64363	-0.054523	0.116808	0.410771	-0.378025	0.14322	0.0873867	0.304927	0.111412	0.0156017	-0.24907	0.432298	0.515621	0.298184	0.185554	0.242158	-0.0771443	0.344057	0.0791097	0.184055	-0.161641	0.0705534	0.303007	0.222692	0.122214	0.194649	0.00640145	0.279452	-0.127698	0.290964	0.311807	0.482306	0.237928	-0.0500868	0.23385	0.391321	0.189729	-0.31418	0.472817	-0.0162599	0.357169	0.0406942	0.394014	0.320124
2.147__198.12158__w/o MS2:Dibenzylamine	-0.086929	0.579026	-0.30633	0.486491	-0.104952	-0.708141	0.162512	-0.626818	-0.727337	-0.338688	-0.321066	-0.0606842	-0.122199	0.0365856	0.394497	-0.089422	-0.257722	-0.327367	-0.443252	-0.692005	-0.813516	-0.328123	-0.391449	0.0626662	-0.320326	0.505206	-0.0567294	-0.320326	-0.110053	-0.150879	0.201584	0.183227	0.0283814	-0.222858	0.0626662	-0.225379	-0.327367	0.0974084	-0.236069	0.160882	-0.388442	-0.595267	-0.185896	-0.121605	-0.150525	-0.131426	-0.675237	-0.0208368	-0.200221
0.483__198.87509__Unknown	0.781482	0.760126	0.751909	0.636768	0.783009	0.903134	0.654443	0.765168	0.709204	0.995482	0.836247	0.753582	1.11257	0.660411	0.898799	0.613546	0.964438	0.992235	0.849478	0.742932	0.390265	0.66512	0.796976	0.599365	0.528862	0.568507	0.631135	0.60393	1.09765	0.821891	0.898799	0.816847	0.836247	0.804819	0.655627	0.22533	0.599365	0.865052	0.720405	0.639401	0.878549	0.792557	0.613233	0.897914	0.722788	0.877723	0.863711	0.656909	0.840777
0.411__198.93993__Unknown	1.61424	1.13782	1.42217	1.46021	0.768172	1.37491	0.931976	1.64151	1.04887	1.45701	1.58154	0.866071	1.67158	1.00585	1.57005	0.602511	1.65789	1.4881	1.86261	1.5791	1.06676	1.08222	1.16878	1.35644	1.11257	1.57005	1.58749	1.03685	0.971256	1.18976	1.37585	1.85188	1.75751	1.02275	1.06871	0.842087	1.33049	1.13525	1.71489	1.80198	1.48046	1.62694	0.971256	1.32662	0.707812	1.75751	1.79254	1.63804	1.30261
0.715__199.02057__D-GLUCURONOLACTONE__HMDB0006355	-0.213645	-0.335109	-0.475756	0.288776	-0.506744	-0.0245693	0.146542	-0.618951	0.450194	-0.131682	-0.876892	0.363301	0.786115	-0.320326	-0.761909	-0.80486	0.334127	-0.527795	-0.359605	0.287674	0.195987	0.704091	-0.990626	-0.630674	-0.520277	0.737914	0.585098	-0.300849	1.25629	-0.745597	-0.809081	-0.855419	-0.385775	-1.05641	0.211669	-0.5434	-0.9065	0.031273	-1.14768	1.27176	-0.741158	-0.541145	-0.436954	-0.838462	-0.289885	-0.422593	0.590262	-0.744613	0.752739
1.241__199.02184__Unknown	-0.661957	-0.562069	-0.290838	-0.308265	-0.407504	0.483271	-0.43588	-0.626818	-0.31344	-0.482182	-0.441809	-0.373138	-0.500491	-0.323033	-0.556898	-0.326752	-0.385118	-0.133535	0.0359621	-0.417895	0.149672	-0.335819	-0.398846	-0.411368	-0.609065	-0.841557	-0.599176	-0.595267	0.0291991	-0.655215	-0.699197	0.117182	-0.447651	-0.557729	-0.652051	-0.398214	-0.923679	-0.487876	-0.838462	-0.47418	-0.340627	-0.321806	-0.595267	-0.411368	-0.0385649	-0.0953274	-0.253112	0.345372	-0.548771
2.064__199.02347__Unknown	0.204913	-0.307504	0.328453	0.0190779	-0.0809317	-0.0580562	0.155953	-0.571968	-0.213645	0.141814	-0.0756881	-0.0674633	0.345144	0.103366	-0.173289	0.280937	-0.198493	0.0561582	-0.149003	0.0617099	-0.813516	-0.45497	-0.318625	-0.156406	0.628419	-0.00240579	0.228455	-0.120367	-0.0225042	-0.16298	-0.110292	0.0508185	0.111762	-0.0759287	-0.683102	0.199212	-0.393368	-0.169426	-0.0241356	-0.0798084	0.0264337	-0.135661	0.0668031	0.131354	-0.00616919	0.0739064	0.387393	0.498106	-0.102407
2.222__199.05965__Unknown	0.0248121	1.44385	1.08367	-0.174072	-0.300369	0.434509	-0.327367	-0.209742	0.216486	-0.665468	-0.294435	-0.266123	0.602952	0.114956	-0.0401386	0.0252752	-0.363398	-0.231811	-0.00477964	1.05991	0.497681	-0.118804	-0.29883	-0.226237	0.2341	-0.0774076	0.923612	-0.0470245	0.220747	0.102965	-0.0114262	-0.142606	0.0265191	0.145771	0.712441	0.15913	0.0955272	-0.227535	0.134532	0.0275015	0.811706	-0.0593843	-0.191204	-0.652051	0.268341	-0.287708	-0.205145	0.519189	0.00831622
1.394__199.08246__Unknown	-0.131426	-1.20801	-0.757864	-0.308265	-0.31418	-0.620299	-0.455292	-0.45497	-1.27806	-0.788967	-0.876892	-0.847143	-1.11902	-0.785916	-0.101988	-0.704751	-0.829715	-0.784649	-1.10381	-0.791943	0.131672	-0.253611	0.804819	0.441204	-0.405205	0.0275015	-0.871471	-0.807286	-0.608597	-0.835834	-0.185564	-0.884928	-0.175181	-0.953007	-1.34912	-0.440139	-0.9065	-0.176104	-0.802959	-0.208926	-0.487876	-0.888348	-0.790755	-0.680104	-0.747507	-0.0464791	-1.25978	-0.757864	-0.847907
0.856__199.08253__w/o MS2:Cymoxanil	0.106527	-0.112031	0.0146937	0.138754	0.164449	0.155115	0.252318	0.193507	-0.188103	0.72608	0.0347031	0.266848	-0.400955	-0.380519	0.464681	0.109943	-0.399947	0.0517975	-0.191204	-0.363398	0.244595	0.0524243	1.1008	0.761265	0.330133	0.559086	-0.550512	-0.492599	-0.636945	-0.129003	0.197294	-0.123883	-0.568201	-0.222858	-0.462254	0.275176	-0.04568	0.320124	0.10357	0.145262	0.137085	-0.2057	-0.238098	-0.068637	0.155734	0.585098	-0.655866	0.282178	-0.41515
2.32__199.09644__w/o MS2:5-(4-methyl-5-oxo-2H-furan-3-yl)pentanoic acid	-0.162081	1.23447	-0.12742	0.167056	0.238436	-0.12742	0.204084	0.130126	0.0181153	-0.263112	0.266637	0.170855	0.261937	0.226416	0.0284928	-0.0313692	-0.616216	0.11742	0.146881	0.134288	-0.174348	0.303635	0.359573	0.273683	0.299784	0.093043	0.243189	-0.0185842	0.137876	0.276782	-0.0289712	0.105004	0.30945	0.255783	0.229749	0.406252	0.430917	0.227508	0.209887	0.246242	0.672937	0.397152	-0.220439	0.397786	0.275913	-0.0899335	0.167284	-0.211536	0.432298
2.518__199.14755__w/o MS2:Tacrine	0.106527	2.22045	-0.191866	0.239662	-0.171939	0.0654842	-0.103507	-0.227139	0.51001	0.102618	-0.112343	0.00229676	0.307229	-0.228592	-0.408654	0.489996	-0.458254	0.127559	0.235402	0.445806	0.0644969	-0.135535	0.0570982	-0.112031	-0.0486859	-0.190408	-0.16298	-0.0376435	0.487086	-0.181959	-0.0289712	0.0574869	-0.279059	0.12002	0.413247	-0.318101	-0.0688999	0.0382574	0.259026	0.252318	-0.0790279	-0.105355	0.10925	-0.18987	0.237701	-0.0397751	-0.175181	0.292885	-0.413411
2.304__200.03682__Unknown	-0.718931	0.461535	0.0822111	-0.807286	-1.04253	1.26513	-0.677918	-0.187285	1.29868	-0.729597	-0.617386	-0.539351	-0.842933	0.210909	-0.467424	-1.254	-0.526315	-0.598177	-0.416588	-0.000810193	-0.555067	-0.855419	-0.636945	-0.756923	2.05677	-0.673031	-0.287317	-0.640628	1.7389	-0.410694	-0.59336	-0.343633	-0.13541	-0.704751	-0.995714	-0.288691	-0.487876	-0.553884	-0.241213	-0.450913	-0.818092	-0.166739	-0.527795	-0.505977	-0.455292	-0.467424	-0.360031	-0.600618	-0.910563
0.463__200.03944__Unknown	0.532866	0.316571	1.03932	-0.0774076	0.475847	0.336896	0.964438	1.41608	0.894887	0.628167	1.00096	0.824444	0.0859424	0.910565	0.353693	1.08614	0.799525	0.456012	0.263705	1.32558	1.13061	1.33049	0.531867	1.13319	0.447844	0.571154	0.705539	0.923612	1.09547	1.16062	0.989563	1.0138	1.02749	1.57005	0.935012	1.75287	1.82113	0.816847	1.57005	0.757295	0.898357	1.29868	1.03828	0.832284	0.848666	1.12039	0.931976	1.29868	1.10471
1.096__200.04269__w/o MS2:2-amino-3-prop-2-enylsulfinylpropanoic acid	-0.436417	-0.201291	-0.595267	-0.029252	-0.601055	-0.104549	-0.599176	-0.612962	-0.938597	0.575792	-0.377528	-0.0190071	-0.492599	-0.3563	-0.0717769	-0.910218	-0.266123	-0.545456	-0.1684	-0.701477	-0.110808	-0.504132	-0.25988	-0.302104	0.237928	-0.846382	-0.559821	-0.0972156	0.0410733	-1.01959	-0.683832	-0.525567	1.29634	-1.00181	-0.525941	-0.0530268	-0.420336	-0.566599	-0.35206	-0.797202	-0.422593	-0.633218	-0.847143	-0.0963129	-0.463281	-0.252613	-0.800517	-0.299599	-0.838462
0.755__200.04416__w/o MS2:2-Methylnaphtho(1,2-d)thiazole	-0.645246	-0.596223	-1.31073	-0.936778	-0.624919	-1.10428	-1.03722	-0.690279	-0.908578	-0.729597	-0.800517	-0.673624	-0.504671	-0.498877	-0.793133	0.433936	-0.654565	-0.74694	-0.890338	-0.791943	-0.728109	-0.39411	-0.561275	0.785064	-0.626818	-0.705478	-0.262035	-0.718931	-0.299599	-1.18153	-0.477001	-1.00202	1.89245	-0.743631	-0.361112	0.487982	0.483271	-0.847907	-0.483016	0.00640145	-0.915259	-0.566599	-0.579082	-1.03065	-1.254	-0.556575	-0.49612	-0.31418	-0.265945
2.007__200.09328__w/o MS2:methyl orsellinate	0.377726	-0.828189	0.0913214	0.492723	0.237408	0.502188	0.329939	0.303007	0.873112	0.541429	0.540363	0.120371	0.141029	0.128271	0.0204839	0.247959	0.187819	-0.574546	0.431594	-0.196207	-0.158301	-0.108249	0.172471	0.0838159	-0.243807	-0.244904	-0.673624	0.225048	0.240911	-0.0907676	-0.3224	0.179262	0.423887	-0.0904457	-0.368122	-0.248543	-0.692005	0.155734	0.0120932	0.106728	0.0798929	0.185046	0.489996	-0.154608	0.432589	-0.119948	-0.462254	-0.0732586	-0.070313
0.82__200.10312__Unknown	-0.346002	0.262467	0.110925	0.108948	0.329939	0.243189	0.0207427	0.162782	0.341006	-0.171554	0.104781	-0.0190071	0.213043	0.244595	0.0752533	0.225048	0.0879185	0.261937	0.287674	-0.0125332	-0.057072	-0.335819	0.447647	0.0530153	-0.320326	0.170678	0.132893	0.0798929	-0.83953	-0.0401386	-0.114951	0.0359621	-0.109062	-0.425275	-0.0250033	0.187381	0.322817	0.328849	-0.236069	-0.0449092	0.501185	-0.135661	0.0977625	0.190635	-0.523602	-0.192835	-0.35206	0.059534	0.314462
0.416__200.93684__Unknown	0.847808	0.492956	0.670027	0.666841	0.03164	0.797793	0.0574869	0.866071	0.307929	0.605835	0.757295	0.00408692	0.725711	0.191963	0.642274	0.00326575	0.804819	0.64781	0.997343	0.61561	0.360615	0.319523	0.432589	0.479777	0.343837	0.758951	0.812374	0.38823	0.319157	0.334529	0.508117	0.906181	0.809953	0.185554	0.420541	-0.0333569	0.471838	0.316571	0.934488	0.906181	0.633604	0.804819	0.206672	0.608502	-0.0713176	1.00096	1.02419	0.746743	0.496431
0.414__200.97299__w/o MS2:Diallyl Trisulfide	1.07708	0.886016	0.907814	1.1996	0.161555	0.926926	0.71306	1.0904	0.555777	0.859726	1.02014	-0.089422	1.13957	0.523499	0.857855	0.0343812	0.617697	0.595599	1.15078	0.281667	0.627915	0.882725	0.873956	0.601901	0.386751	0.833059	0.909276	1.04943	0.195755	0.425829	0.996087	1.00707	0.607888	0.319927	1.10721	-0.237317	0.764723	0.515883	1.11257	1.19652	0.965939	0.702028	0.82656	0.816847	-0.0713176	0.988569	0.836247	1.11257	0.996087
1.49__201.02084__w/o MS2:5,7-Dihydroxychromone	-0.392408	0.271223	-0.435345	0.161898	0.0773852	-0.304836	-0.0713176	0.460826	0.601663	0.635134	0.17834	-0.417895	0.146253	0.718472	-0.541145	0.773611	-0.228592	0.525261	-0.778759	-0.511483	-0.100995	-1.01959	-0.203744	-0.0748933	0.0156017	-0.48378	0.136762	0.0517975	-0.143191	-0.343229	-0.318101	0.535361	0.030796	0.289768	0.134288	0.212622	-0.21887	-0.0633303	0.0324618	0.193963	0.0936336	-0.228063	-0.0437095	-0.326138	-0.201291	-0.809776	1.18013	0.452299	0.223343
2.09__201.03238__w/o MS2:Isosafrole	0.335224	-0.666757	-0.313013	0.192981	0.397786	0.097054	0.0422964	-0.0732586	-0.727337	-0.0419327	0.401998	0.276599	0.294041	0.279208	0.238717	0.167056	0.0737385	0.202441	0.387604	0.14322	-0.326752	-0.594313	0.372411	0.0385868	0.427828	0.0876446	0.589269	0.411231	0.0559027	0.149672	0.157519	0.82656	0.222692	0.0483429	-0.621514	0.0450592	-0.055019	0.28328	-0.0580562	0.11342	0.280512	-0.2057	0.536771	0.44396	0.197013	0.131037	-0.0919771	0.0898806	0.167882
2.549__201.04684__w/o MS2:Hapalindole D	1.01645	1.4881	0.58218	0.64574	0.796325	-0.0440967	0.737914	1.07215	0.385586	0.836247	1.07708	1.67809	0.0156017	0.779446	0.219534	0.64447	0.613546	-0.545456	0.365355	0.848666	0.204084	1.68111	0.984965	1.0311	1.75751	0.494885	-0.697376	-0.713046	0.384179	-0.0606842	0.624288	0.0955272	0.291428	0.445098	-0.068637	-0.398214	0.700867	1.09422	1.5791	-0.415674	-0.154942	-0.417504	0.701757	0.861018	0.132308	0.748392	0.0887026	0.316353	-0.727337
1.865__201.07872__w/o MS2:Anabasine Hydrochloride	0.0511905	-0.135535	0.0494667	0.30945	-1.35426	-0.477259	0.175665	0.504941	0.192314	0.354293	-0.161641	0.00674504	-0.131682	0.725711	0.787825	-0.427329	0.187819	-0.188928	-0.276908	-0.941261	0.0955272	0.3417	0.120371	0.35981	0.848666	0.121257	-1.03022	1.03932	-0.0748933	0.162241	0.307556	0.00449988	0.189729	0.269904	-1.20561	0.00772905	0.50547	0.480738	0.285096	0.604513	0.82656	-0.436417	0.366622	0.304381	0.456012	0.249331	-0.747507	0.626291	-0.365618
1.106__201.08612__Unknown	-0.537816	0.0414007	-0.0759287	-0.0218927	-0.0828774	0.598624	-0.327367	-0.097564	-0.17063	-0.690279	-0.360785	-0.249756	0.00640145	-0.0647556	-0.547963	-0.302517	-0.180701	-0.0759287	0.0614312	-0.358776	-0.347371	-0.222858	-0.122199	-1.08644	-0.66435	-0.227139	-0.501093	-0.426562	-1.05589	-0.25849	-0.247968	-0.268781	-0.0426863	-0.602853	-0.0748933	-0.138119	0.0687314	-0.301717	-1.14768	-0.73109	0.147221	-0.123883	-0.424243	-0.246797	0.0337869	-0.546289	-0.462254	0.698632	0.175943
2.074__201.12199__Unknown	0.650841	0.606567	0.919615	1.07341	0.63484	0.916107	0.826104	0.939593	0.0354588	0.557197	0.690379	0.436555	0.979243	0.992234	0.833059	0.942621	0.356284	0.917654	0.951279	1.00585	0.564011	1.16878	0.669589	0.933963	0.712441	1.04697	1.11257	0.656603	0.839069	0.908822	1.10721	1.1912	1.25277	0.749098	0.305847	1.00192	2.088	0.690931	0.864637	0.948219	0.705876	0.410373	1.16349	0.783009	0.631701	0.835823	1.04943	1.78779	1.65383
2.494__201.12785__Unknown	-0.692005	0.860495	-0.409271	0.554808	0.348058	-0.477259	-0.410694	0.0252752	0.355751	0.309684	0.150255	-0.114064	0.0472465	-0.0146745	0.124037	-0.225731	0.152944	0.236785	-0.171939	0.208355	1.29549	1.23958	0.296991	-0.161861	0.209245	-0.0670394	-0.393368	0.112957	0.0146937	-0.011158	-0.251227	-0.0343115	0.454922	0.311624	0.281667	0.240185	0.171055	-0.217058	0.413247	0.0170569	-0.154942	0.174107	0.22363	0.0498444	0.543276	-0.116701	2.4874	0.983646	-0.00155637
2.475__201.16203__Unknown	0.575792	0.611618	0.141029	0.747135	0.195122	-0.138916	0.325433	0.648461	0.748392	0.436835	-0.200743	0.00674504	0.869592	0.52927	0.37967	0.768172	0.15409	-0.0924477	-0.0116947	0.719358	0.504464	0.596605	-0.29883	0.376717	-0.807891	-0.500661	0.325632	0.258505	0.116808	-0.206256	0.266637	-0.120786	0.164151	0.114686	0.781482	0.170501	0.334258	0.407934	0.386966	1.07341	-0.0382675	0.774288	0.193507	0.0893344	0.190635	0.0150947	1.53719	0.827581	0.618755
0.485__201.93295__w/o MS2:Thiabendazole	0.35915	1.1008	1.57605	2.36944	1.36631	1.19384	0.775099	0.279945	0.76856	1.02532	1.17881	0.515621	1.19808	0.514232	1.0549	1.2545	0.260833	1.02175	1.33254	0.707812	-0.0462523	0.00267887	1.04092	1.08783	2.06237	-0.675435	0.839983	0.451842	1.14115	0.447844	1.15791	-0.116701	0.905662	0.367949	0.182873	0.834445	-0.0203017	0.642592	0.852187	0.779781	0.852187	-0.429134	0.358415	1.25093	0.1876	0.948219	1.37849	0.536187	0.366948
2.308__202.04749__w/o MS2:Thiabendazole	1.48317	0.101225	0.815519	1.55549	1.74242	1.05991	1.05625	1.59118	0.0777033	1.83498	1.02175	1.05064	1.46941	0.897914	1.288	0.858846	1.89245	0.988569	1.62061	0.807483	-0.718931	1.05753	1.3805	1.24712	1.01645	0.745169	1.1014	1.81205	2.20467	1.36631	0.866071	1.45701	0.768172	1.16745	0.802652	0.950441	0.663854	1.06055	0.710599	1.37491	1.11754	0.734781	1.12398	1.02749	1.46648	1.35997	0.889034	0.187381	0.768947
0.47__202.06941__GALACTOSAMINE__NA0009	-0.513595	-0.780581	-0.475756	-0.936778	-0.692005	-0.718931	-0.0370353	-0.174624	-0.127698	-0.113453	-0.666112	-0.563792	-0.909873	-0.212303	-0.616216	0.319927	-0.363398	-0.638711	-1.35571	-0.107875	-0.127698	-0.473317	-0.809776	0.177473	-0.27766	-0.477517	-0.00477964	-0.127698	-1.05589	-0.385612	-0.185564	-0.298373	0.156879	0.0943561	-0.150879	0.623364	0.28558	-0.826668	0.196218	-0.560152	-0.56865	-0.113054	-0.0333569	-0.576356	0.00831622	-0.302104	0.106527	-0.00630137	-0.265945
1.995__202.09763__w/o MS2:TRYPTOPHANAMIDE	0.948219	0.308985	0.416296	0.999753	0.655627	0.666841	1.27176	0.162782	1.10342	0.890894	0.583888	0.71099	1.77995	1.01241	0.990056	0.355437	0.689004	-0.227535	0.827071	1.0646	1.74768	0.825648	0.469847	0.820053	0.109748	0.241728	1.44665	0.922557	0.130316	0.109553	0.670027	0.124577	0.435515	0.956673	0.329939	0.828741	0.728565	1.09547	0.433707	0.090856	0.195987	-0.0995153	0.338292	0.303442	0.145262	0.626291	1.40721	1.46237	1.37849
0.822__202.11745__Unknown	0.572	0.508117	0.433936	-0.0567294	0.392348	0.726449	-0.282137	-0.280735	0.197294	0.763628	-0.0320547	-0.921047	0.778669	-0.253112	0.261753	-0.402614	-0.584014	0.511413	0.180215	0.401699	-1.03022	-0.344418	-0.362133	0.734332	0.323688	0.403243	-0.276216	0.41694	-0.550512	-0.429134	-0.3224	0.456665	0.0142923	-0.977919	0.446618	0.361419	-0.540394	0.00047811	-0.50333	0.305631	0.454661	-0.607624	0.677724	-0.0391371	-0.0609718	0.243189	0.0213721	0.147388	0.740473
1.24__202.11771__w/o MS2:1-Cinnamoylpyrrolidine	0.960934	0.953496	0.987941	0.64327	1.03932	1.19512	0.387393	0.0843216	0.436274	1.09692	0.544091	-0.552783	1.11976	0.45106	0.815833	0.240185	0.0414007	0.994876	0.6722	0.957511	-0.369239	0.41694	-0.207644	1.07341	0.624288	0.683267	0.265127	0.90973	-0.0225042	0.0543808	0.215981	1.1996	0.888268	-0.222858	1.17271	0.967775	-0.0828774	0.422771	0.0946629	0.764278	1.0483	0.289768	1.43639	0.695584	0.573017	0.881794	0.530774	0.633342	1.46445
0.418__202.9682__Unknown	0.470192	0.467187	0.367594	0.63238	-0.556898	0.337921	0.0856899	0.350822	-0.0530268	0.226197	0.475351	-0.722858	0.483271	-0.185564	0.22431	-0.891122	6.14286e-05	0.011872	0.567535	-0.439432	0.0462553	0.262467	0.334127	-0.178432	-0.139189	0.222064	0.185554	0.371243	-1.05589	-0.501525	0.326808	0.249331	0.0307961	-0.155277	0.516146	-0.389116	0.205879	-0.248256	0.4649	0.475847	0.413247	-0.0790279	0.106929	0.299321	-0.614324	0.362916	0.216486	0.489996	0.369934
1.292__203.04839__w/o MS2:THYMOQUINONE	-0.373892	-0.0713176	0.0746728	0.0153483	0.319523	-0.016665	0.143577	0.195755	-0.161861	-0.30358	0.0559027	-0.123606	-0.159382	-0.121605	-0.178937	0.0769423	0.10227	-0.370716	-0.0449093	-0.263112	-0.138916	-0.2198	0.234391	0.59375	0.348558	0.0241093	-0.104549	0.264661	0.122033	-0.139666	-0.107875	0.122396	1.43639	-0.0138607	0.304927	0.646346	0.294714	0.28328	0.00047811	0.0488077	0.086536	0.244262	-0.00182954	0.171055	0.134939	-0.085633	-0.456405	-0.0899335	0.0307961
2.405__203.05099__w/o MS2:Caffeic acid	0.168471	0.843458	0.778669	0.188088	0.108948	-0.116434	0.202927	1.5173	0.827071	0.314004	0.523499	0.512792	-0.218333	0.0310346	0.222272	0.180002	1.3953	0.588624	1.2861	0.364545	0.385158	0.557197	0.61707	0.547864	0.154359	0.480011	-0.515218	-0.00240579	0.0739064	0.111762	0.201584	-0.059134	0.649528	0.134532	1.10199	0.268341	0.0494667	0.703443	0.633903	0.104781	0.188706	0.0310346	-0.166447	0.430658	-0.0462523	-0.00512927	0.157519	0.159672	-0.294801
0.498__203.05144__MYOINOSITOL__HMDB0000211	0.517711	0.460826	1.62546	0.0631686	0.0983482	0.616156	1.08222	0.925842	0.845227	0.89302	0.362101	0.657567	0.502753	0.628167	0.312619	1.95984	0.627915	0.40107	0.200947	1.34616	0.851767	0.878136	0.00772905	2.72868	1.25722	0.541429	0.59375	0.488298	0.889034	0.622747	1.45861	0.663515	3.123	1.00298	0.815833	2.88972	2.23823	0.344916	1.03529	0.613233	0.555777	1.02749	1.00585	0.332165	0.749826	0.585863	0.605515	2.36944	1.00945
0.607__203.05154__ALPHA-D-GLUCOSE__HMDB0003345	0.516146	0.460826	1.62546	-0.101282	0.238436	0.616156	0.511413	0.925842	1.01241	0.45106	0.374718	0.687069	0.617998	0.71306	0.558138	1.6172	0.64574	0.486789	0.190635	0.922557	0.458518	0.878136	0.0987291	2.36944	1.25722	0.47732	0.646059	0.399521	0.889034	0.691971	1.45861	0.724123	2.42276	1.01965	1.02119	2.4874	1.8686	0.447844	1.03529	0.824924	0.548802	0.90973	0.785064	0.300418	0.442101	0.563414	0.576612	2.12145	0.739708
2.28__203.07036__w/o MS2:2-Naphthoxyacetic acid	0.23007	-0.0885321	0.666841	0.544091	0.544689	0.413791	0.150255	-0.346444	0.0231685	0.696937	0.226623	-0.0554083	0.49536	0.45106	0.449669	0.194886	0.781482	0.307229	-0.206949	0.330838	0.242158	0.471674	0.201584	0.175943	0.318129	0.464681	0.377329	0.692743	1.06934	0.307229	0.549135	0.363956	0.529602	0.380008	1.08988	0.448173	0.366622	0.218065	0.303827	0.388527	0.188706	0.376717	0.325233	0.181166	0.491617	0.308342	0.525024	0.5906	0.518414
1.825__203.08192__w/o MS2:TRYPTOPHAN	1.0138	1.13582	1.146	0.977203	1.1873	1.146	1.19384	1.13782	1.20745	1.14996	1.21568	1.18381	0.88375	1.08783	1.13727	1.29023	1.16601	1.1154	1.32259	0.960934	1.23606	0.980186	1.25629	0.978291	1.26696	1.33975	1.13727	1.65383	1.0714	1.21211	1.46648	1.19384	1.288	1.10837	0.964438	0.95246	1.14275	1.17721	1.08222	1.27035	1.23038	1.23326	1.20084	1.21686	1.07579	1.1924	0.94928	0.996087	1.33619
2.398__203.10829__Unknown	0.498922	-0.147257	0.755175	0.64751	1.00707	0.459957	0.967294	0.535047	0.827071	0.535047	0.974632	0.96036	0.279208	0.843458	0.807483	0.56306	0.819711	0.780117	1.10342	0.355751	1.5791	0.756776	0.966812	0.832284	0.935972	1.04166	0.60393	1.01241	0.195755	0.612418	0.51744	0.657238	1.23038	0.839983	0.55639	0.94732	0.678115	1.22245	0.525978	0.966375	-0.693687	0.665799	0.567796	1.1924	0.508984	1.17127	0.331601	0.275728	0.549601
0.836__203.13857__Unknown	1.45476	1.3644	1.23194	1.40901	1.40901	1.38246	1.31549	1.72164	1.66477	1.40464	1.69531	1.6337	1.56661	1.63061	1.52315	1.50229	1.5791	1.36811	1.69176	1.52315	1.52576	1.45701	1.66477	1.23194	1.54017	1.75751	1.30449	1.66084	1.48046	1.75751	1.72515	2.01369	1.29464	1.5173	1.57276	1.3953	1.3975	1.6481	1.22691	1.63804	1.83498	1.61169	1.67475	1.76599	1.57605	1.37849	1.23194	1.54795	1.5791
0.557__203.15047__N,N-DIMETHYLARGININE__HMDB0001539	1.72164	1.68817	1.68492	1.75751	2.0274	1.81602	1.76156	1.94089	1.96787	1.79736	1.94748	1.92993	1.9537	2.01369	1.92049	1.84367	1.83886	1.72515	2.01369	1.94748	1.78344	1.71834	1.94089	1.81602	1.71489	1.68492	1.90929	2.05677	1.99447	2.00695	2.06236	1.95984	1.77995	1.79736	1.65383	2.00006	1.93541	1.95984	1.78779	1.90929	2.0274	1.7389	1.59451	1.98772	1.81602	1.91536	1.53151	1.84715	1.92049
2.693__203.18082__w/o MS2:NCGC00381391-01_C11H22O3_1-(2-Hydroxyethyl)-2,2,6-trimethyl-1,4-cyclohexanediol	0.945316	0.138754	0.167512	0.578296	0.667155	-0.2057	0.765168	0.503612	0.622026	0.262202	0.0876446	0.404817	0.576612	0.538034	0.362916	1.35825	0.251071	0.346458	0.267791	1.21396	0.228685	0.467719	0.341499	0.931976	-0.166447	0.11017	0.309928	0.513961	0.230648	0.173294	0.0181153	-0.0103515	0.373539	0.166311	0.570437	0.172955	0.54439	0.519189	0.317118	1.14915	0.384611	0.590431	0.388527	0.25288	0.232884	0.909276	0.446072	0.67374	0.446338
0.372__203.22157__SPERMINE__HMDB0001256	-1.35317	0.431594	1.38438	-1.34363	-1.35426	-1.35571	-1.35691	0.0564135	0.446898	-1.3179	0.799525	-1.14034	0.63484	-1.22135	-1.19785	-1.35209	-1.03478	0.851767	-0.63752	0.15819	0.0585605	1.03472	0.601901	0.214747	0.936902	0.4248	-0.608597	-1.23114	-0.238852	-0.675039	0.348558	0.345144	-0.50333	-0.0657648	-1.34912	-1.35571	-0.9065	0.911542	-0.802959	0.59375	-1.3583	-1.34081	-0.233966	0.758951	-1.254	-0.422593	-0.110292	0.123781	-1.30283
0.485__203.93195__Unknown	-0.618168	0.480738	0.808211	1.39089	0.62086	0.50716	-0.16298	-0.566599	-0.238475	0.167882	0.377329	-0.469489	0.47732	-0.438615	0.236785	0.457159	-0.363398	0.339446	0.60393	0.042756	-0.692433	-1.01959	0.191529	0.305631	1.32873	-0.742393	0.154865	-0.373515	0.343597	-0.394854	0.330582	-0.694515	0.0186456	-0.63637	-0.639905	-0.148701	-0.714239	-0.358033	0.207533	-0.230351	0.0734405	-0.979486	-0.484545	0.551201	-1.254	0.156526	0.649888	-0.385694	-0.664909
2.196__204.01363__Unknown	-0.573693	0.931355	-0.798857	-0.294435	-0.471808	-1.14923	-0.886209	-0.142022	-0.567753	-0.788967	-0.907286	-0.618951	-0.299599	-0.740215	-0.692433	-0.0596348	-1.29886	-1.2714	-0.853795	-0.695943	-0.555067	-0.741158	-0.809776	2.4087	-0.0486859	-0.949102	-0.871471	-0.602853	-1.05589	-1.12474	-0.525941	1.32259	-0.343633	-0.886209	0.661131	-0.656641	-0.331274	-0.776885	-0.871471	-0.450913	-0.818092	0.262467	-0.187726	-1.11499	-0.841557	-0.793133	-0.912905	-0.568201	2.32799
2.201__204.06927__w/o MS2:Indole-3-pyruvic acid	-0.162081	0.926926	0.0640398	0.38963	0.322152	0.11314	0.493425	0.162782	0.399521	0.0946629	0.206454	0.157949	1.42217	0.872137	0.92011	1.5974	0.915625	0.431946	-0.349748	0.0664683	0.432298	0.178719	0.413791	-0.101988	0.297777	0.133646	0.629106	0.359573	0.0993646	0.334529	0.446338	1.1873	0.192314	0.111762	-0.0624279	0.353693	0.0974084	0.244754	-0.129003	0.52094	0.056756	0.212833	1.53151	0.442334	0.112111	0.0812568	0.325433	0.401399	1.19512
2.551__204.0863__ETHYL 3-INDOLEACETATE__-	0.415173	1.24643	0.0683977	0.231745	0.519796	0.73892	0.528454	0.513691	0.898357	0.285383	0.584467	0.50716	0.604854	1.68111	0.558138	0.0343812	0.802223	0.155953	1.02866	0.746373	0.781482	0.448728	0.139944	0.706213	0.501185	1.13582	0.786115	0.736478	0.747959	0.354887	0.77216	-0.31562	0.749462	0.801738	0.473352	1.86261	0.761265	-0.644412	0.622026	1.05368	0.813499	0.251208	0.439748	0.333525	0.243189	0.4174	0.4248	0.656298	0.301142
1.867__204.08636__Unknown	0.676317	0.732711	0.756256	0.710207	0.696605	0.799525	0.841661	1.17947	0.73892	1.13727	0.830177	0.708133	0.328849	0.632379	0.972508	0.59744	0.73523	0.9855	0.825648	0.603661	0.829754	0.564637	0.866953	0.598305	0.854986	0.860495	0.425161	0.888268	0.694055	0.806113	0.887282	0.89699	0.776718	1.13727	1.21211	0.651669	0.789138	0.850414	0.836247	0.815519	0.806553	0.729679	0.768947	0.843458	0.786511	0.749098	0.613962	0.956673	0.842087
2.397__204.08682__Unknown	-0.135535	1.3487	0.0228447	0.480738	0.682569	0.274452	0.67374	0.708516	0.470487	0.266848	0.825648	0.626902	0.233417	0.846883	0.491617	0.696937	0.911542	0.667719	0.720972	1.00768	1.44893	0.516146	0.817742	0.919182	0.421293	1.22519	0.594251	0.869184	0.707491	0.686747	0.939593	0.11017	0.898799	0.399046	0.262833	1.06676	1.08083	0.327722	0.719358	1.07974	-0.362133	0.412338	0.963076	1.17012	0.436835	1.19808	1.00585	0.685939	0.63484
2.101__204.11163__L-TRYPTOPHANAMIDE__HMDB0013318	0.5906	0.14452	0.977203	0.581485	0.580083	0.693194	0.42444	0.548167	0.811706	0.919615	0.565512	0.719358	0.790853	0.487982	0.570437	0.689004	0.62366	0.670027	0.500169	0.832284	3.31543	1.02063	0.586539	0.583605	0.674997	0.453093	0.781482	0.727839	1.05212	0.74253	0.792557	0.698234	0.823964	0.717111	0.326808	0.616744	0.589615	0.674336	0.770426	0.516146	0.528147	0.680335	0.641544	0.611263	0.825286	0.630596	0.438683	0.754428	0.621124
0.85__204.12155__Unknown	1.84367	0.694055	2.19401	1.96787	2.36944	0.776322	2.36944	1.55549	0.984965	1.35238	2.12145	1.9537	1.17721	2.23823	2.43627	1.82683	1.70749	0.799525	1.02175	1.4881	1.33049	1.86261	2.05677	2.23823	1.83079	1.77068	2.67343	1.83886	2.15703	1.82683	1.53719	2.18683	2.61504	0.671528	0.980186	2.54215	2.36944	2.38103	0.567796	2.17642	2.26099	1.27035	1.40721	1.27856	2.12145	2.75442	1.69531	1.83886	2.60279
0.607__204.12305__O-ACETYLCARNITINE__HMDB0000201	1.18191	0.644142	1.68111	1.25814	1.63804	0.679139	1.38839	0.846093	0.754428	0.454922	1.31214	1.30261	0.928311	1.33049	1.68111	1.0655	1.32068	0.908822	0.758168	1.03932	0.833059	1.18013	1.32873	1.59451	1.39089	0.859286	2.13123	1.0904	1.82113	1.06335	0.906181	1.4881	1.8686	0.351516	0.631701	1.90326	1.66777	1.4962	0.506472	1.36811	1.54795	0.761864	0.487377	0.993817	1.1112	2.12145	0.90665	1.22605	1.53719
0.437__204.95599__w/o MS2:PYROGALLIN	0.538673	-0.257722	0.346695	-0.0440967	-0.230351	0.147555	0.457697	0.731354	0.687069	0.748745	0.112111	0.330326	0.207533	0.368303	0.0472465	0.261937	0.164151	-0.171554	-0.0382675	0.254506	0.438683	0.60393	-0.086929	0.0422079	0.338814	0.175665	0.534427	0.406252	0.3148	0.457159	0.49247	0.605195	-0.240072	0.496148	0.829458	-0.123047	0.601901	0.162512	0.829458	0.477895	0.361034	0.674336	0.508117	0.00209331	0.258265	0.287099	0.331601	0.567535	0.362916
1.283__205.05418__Unknown	-0.618168	-0.909873	-0.475756	-0.248256	-0.425918	-0.673031	-0.605798	0.0365856	-0.141088	-0.349054	-0.462766	-0.505977	-0.34556	-0.540394	-0.525941	-0.519611	-0.28655	-0.500321	-0.653306	0.173125	0.198903	-0.641353	-0.636945	-0.471808	-0.364782	-0.809081	0.283684	0.0114107	-0.0470245	0.234391	-0.525941	-0.211866	1.05557	-0.240072	0.047092	-0.341499	-0.366164	-0.572841	-0.407504	-0.589635	-0.36788	-0.511935	-0.476469	-0.615269	0.0795172	-0.504132	-0.665468	2.06943	-0.404447
0.611__205.06712__Unknown	0.175943	1.09272	0.859726	0.338292	0.167056	0.56887	0.585098	2.19401	1.28408	1.12994	0.30627	0.250476	0.853216	0.884887	0.841661	1.19384	0.795452	0.69254	0.244595	0.85434	0.326333	1.17881	-0.113453	0.78264	0.45923	0.358415	2.00006	1.38438	0.900302	0.892423	1.39287	0.703443	0.521229	0.555471	1.81205	0.860495	1.25629	-0.0613784	1.90629	1.04092	0.917654	0.766101	0.94306	0.101738	0.358123	0.705539	0.762358	1.50503	0.548167
0.5__205.06732__MANNITOL__HMDB0000765	0.36425	1.34405	1.03757	-0.190408	0.314462	0.409657	1.22605	2.69649	1.85188	1.84367	0.512792	0.530774	0.92154	1.22882	1.1924	1.73482	1.11388	0.733427	0.381611	1.14275	0.511413	1.7389	0.0583222	1.12928	0.513099	0.327968	2.24955	2.03429	1.0646	1.26858	1.92993	1.02647	0.957511	0.930272	2.22933	1.22882	1.49887	0.237928	1.90629	1.50229	1.2492	1.04129	1.5149	0.328453	0.484444	1.05064	0.803895	1.78344	0.754802
2.12__205.11588__TRYPTOPHAN__HMDB0013609	1.32455	1.30066	1.11976	1.58154	1.82113	1.40004	1.61424	1.81602	1.01049	1.08222	1.94089	1.22882	1.30449	1.44665	1.46129	1.37007	1.1912	1.34184	1.43421	1.29464	2.088	1.67158	2.00695	2.12145	1.3975	1.54539	1.09484	1.7389	1.14752	1.46445	1.6337	1.67475	2.00006	1.6481	0.94306	1.85188	1.68817	1.80639	1.35997	1.77995	1.82683	1.34184	1.82113	1.68817	1.20251	1.46648	1.2747	1.40004	1.89724
0.461__205.15475__Unknown	0.791597	0.893915	1.77521	0.797793	0.753582	0.730383	0.675359	0.749826	0.849478	0.788468	0.886412	0.792077	0.746002	0.803082	0.682918	0.753582	0.884887	0.877723	0.817742	1.01161	0.884887	0.593101	0.965939	0.88375	0.841661	0.752739	0.852187	0.802223	0.836743	0.709204	0.858846	0.792557	0.912444	0.59744	0.668913	0.67374	0.796325	0.867968	0.796651	0.849947	0.871393	0.728202	0.737664	1.17381	0.707812	0.795122	0.848666	0.736849	0.964438
2.17__206.01089__w/o MS2:a-Lipoamide	0.0248121	-1.06239	-0.883651	-0.00816896	0.118069	0.374134	0.0347031	-0.33061	0.769813	0.0186455	0.0320067	0.180832	0.236074	-0.122623	0.0491373	-0.49612	0.317447	0.0589127	-0.853795	-0.668072	-0.363673	-0.884928	-0.940423	1.1154	0.0156017	-0.755016	-0.0670394	-0.0609718	-0.0361725	-0.000374164	-0.141419	-0.00724474	-0.646462	-0.48378	0.390265	-0.156406	-0.740686	-0.167422	-0.055019	-0.693687	-1.3408	-0.410694	0.128271	-0.242837	0.00449988	0.198517	0.0435171	-1.0244	1.05064
2.1__206.04506__XANTHURENATE__HMDB0000881	0.951279	0.47151	0.0477021	0.907118	0.980807	0.571154	0.41694	0.672937	0.522593	0.344277	0.818699	0.586818	0.922557	1.04943	0.935012	0.889034	0.656909	0.853216	0.793529	1.01049	0.267058	0.764278	0.850414	0.580753	0.833059	0.804819	0.839069	0.627915	0.504464	0.94875	0.974632	1.03212	0.783009	0.473352	0.0904076	0.723436	1.05212	0.77216	0.601901	0.845227	0.956673	0.803895	1.14752	0.761864	1.01805	1.00585	1.03685	1.15482	1.09101
2.427__206.09145__LIPOAMIDE__HMDB0000962	0.487086	0.667155	-0.268781	0.655963	0.604513	-0.686924	0.528454	0.516146	0.703767	0.599365	0.764723	0.43899	0.41495	1.23194	0.740473	0.881794	1.07579	0.415882	1.17012	0.318422	0.969152	0.204501	0.64291	0.586539	0.45923	0.374134	0.421293	0.783844	0.612018	0.478086	0.410373	0.366621	0.388378	0.500833	0.591888	0.542383	0.229482	0.204672	0.61645	0.569838	0.191963	1.16453	0.567796	0.55639	0.442567	0.64447	0.50716	1.20406	0.502471
0.458__206.8858__Unknown	0.617998	0.897914	0.842513	1.46445	1.68817	1.17127	0.467187	0.461941	1.01645	1.42423	0.806113	0.790159	1.70749	0.285776	0.971256	0.581485	1.35045	1.11388	1.01241	0.655627	0.59744	0.186769	0.793194	0.212833	0.57342	0.59375	0.406252	1.0549	1.65073	0.533178	0.762852	0.541068	1.44385	0.663176	0.763953	0.259307	0.382963	0.986035	0.592427	0.481411	0.401998	0.681184	0.348308	0.538384	0.90665	0.994876	0.825648	0.353464	0.473877
0.72__206.97995__w/o MS2:Carbamimidothioic acid	0.224538	0.0859423	0.392831	0.136004	0.534733	0.441379	0.0795172	0.141814	0.844295	0.800434	-0.0426863	0.540646	-0.00816896	-0.0624279	-0.149738	0.758951	0.876363	0.447647	0.230391	0.68537	0.524786	0.137085	-0.0283316	-0.428097	0.154359	0.0359621	0.291196	0.428621	0.889034	0.452299	0.168471	0.179784	-0.447651	0.484734	0.693644	0.407934	0.271943	-0.0498211	0.867968	-0.283734	0.195986	0.335012	0.232884	-0.0146745	0.606874	0.650841	0.268341	0.222272	-0.0998204
0.869__206.98463__Unknown	0.886016	0.532554	0.94732	0.699286	0.681855	0.800844	0.85434	0.875014	1.47252	1.28705	0.549135	1.06224	0.886847	0.711557	0.397152	1.07708	1.13256	0.992235	0.582779	1.30822	0.954626	0.823964	0.472817	0.415397	0.749826	0.38936	0.993817	0.727012	1.61169	1.21802	0.963076	0.94262	0.565239	1.11693	1.15943	0.948219	0.989563	0.583051	1.44665	0.681184	0.610324	1.1112	0.726449	0.629106	1.34184	0.958719	1.07579	1.02063	0.560161
2.339__207.09869__w/o MS2:3-methyl-6-(2-methylpropyl)piperazine-2,5-dione	0.758168	-0.350927	0.341499	0.876784	0.695985	-0.350442	0.565239	0.59744	0.670408	0.361419	0.724841	0.685939	0.765448	0.800434	0.628419	0.640063	0.545671	0.717111	0.787366	-0.0907676	0.739314	0.721286	0.814714	0.628167	0.868775	0.685939	-0.13541	0.722788	0.737664	1.09692	0.632041	0.477895	0.540363	0.758951	0.747135	0.761564	0.853779	0.681855	0.472817	0.876363	0.328211	0.520651	1.1912	0.732071	0.732711	0.399754	0.204672	0.620105	0.764723
2.052__207.10968__p-methoxycinnamic acid ethyl ester	1.47756	0.861541	1.31907	1.42926	1.3487	1.24262	1.22395	1.46021	1.33254	1.34616	1.54539	1.58749	1.20569	1.16601	1.2326	1.76156	1.24094	1.09838	1.09422	1.45701	0.772539	1.07849	1.43639	1.13727	1.40464	0.881794	1.38438	1.62694	1.50503	1.82113	1.7005	1.92464	1.20569	1.5791	1.29214	1.25277	1.29214	1.41396	1.29868	1.35644	1.58154	1.55337	1.8686	1.42926	1.22519	1.40339	0.935972	1.57276	1.41985
2.399__207.11256__w/o MS2:Ibuprofen	0.808211	0.229215	0.355437	0.876784	0.765727	0.425161	0.555164	0.706497	0.752324	0.460601	0.786115	0.76729	0.844761	0.836247	0.68468	0.690379	0.579026	0.716329	0.836247	0.958719	1.55028	0.798686	0.810856	0.920604	0.887282	0.68152	0.305171	0.79479	0.751909	1.09547	0.721286	0.567273	0.682569	0.759826	0.77216	0.823964	0.851347	0.700867	0.679139	0.864637	0.329462	0.627217	1.20251	0.760424	0.793194	0.474945	0.417172	0.704503	0.792875
0.852__207.13988__Unknown	0.839983	0.50048	0.73523	0.557463	0.657567	0.66512	0.677098	1.05064	1.37281	1.46021	0.777061	1.17271	0.89699	0.781191	0.689004	0.790853	1.06335	0.850414	0.707491	1.16223	0.837238	0.853216	0.407216	0.666526	0.880696	0.52927	0.758168	0.823115	1.5149	0.87947	0.884887	0.972508	0.974632	0.991699	1.0483	0.837238	1.07708	0.716329	1.10837	0.751909	0.891825	1.02063	0.862732	0.583322	1.18864	0.723779	0.897914	0.907118	0.820394
2.04__207.9912__w/o MS2:N-Acetylphenylalanine	-0.420851	-0.380519	-0.226744	0.292885	-1.12952	0.227508	-0.168902	0.198517	0.292885	0.682569	-0.860238	-0.417895	-0.114064	0.189495	0.626291	0.430122	-0.680104	-1.14144	-1.10381	0.285383	-0.215852	-0.202189	-0.307504	0.484444	0.0943561	-0.313013	0.136762	-0.283366	0.50048	0.378743	0.578296	0.0508185	-0.182771	0.772917	-0.051937	0.7809	-0.121196	1.03585	1.72164	0.616156	-0.419229	-0.0751703	0.160369	-0.615269	0.31879	0.12002	-0.28192	0.380486	-0.265945
1.956__208.04123__w/o MS2:PYRIDOXINE	-0.213645	1.11388	-0.241213	-0.0929189	0.893915	1.5149	-0.487876	-0.471808	-0.346907	-0.0419327	-0.120367	-0.0376435	-0.215852	-0.323033	-0.193587	-0.266916	-0.18913	-0.282137	-0.141088	0.0137476	1.95984	-0.019613	-0.182771	-0.401496	2.75442	-0.0652599	1.37849	-0.180701	-0.202973	-0.0304546	-0.436417	-0.187726	-0.0388625	-0.557729	1.95984	0.382323	0.0414007	-0.326752	0.0851004	-0.260501	-0.473317	0.880083	0.201584	1.79254	-0.082228	-0.282859	-0.35206	-0.241846	-0.294801
2.187__208.04292__Unknown	-0.119059	1.6172	0.0349641	0.319927	0.236074	1.82683	0.163918	-0.755984	0.173854	0.0987291	0.211669	0.0933384	0.562222	0.292885	0.234681	0.631418	-0.301717	-0.681601	-0.040553	0.0362314	2.11307	-0.631592	0.159672	-0.386178	0.834133	0.0275015	0.807483	0.373837	0.163483	-0.27088	0.0812568	0.729679	0.465766	0.00161425	2.27151	0.755175	0.194208	0.0410733	2.3156	0.120635	-0.25638	1.0529	0.640063	-0.104952	0.0131638	-0.0824316	0.124577	0.0498444	0.356505
1.273__208.06375__w/o MS2:NCGC00160341-01!7,8-Dimethoxy-benzo[d][1,2]oxazin-1-one	-0.257411	1.59118	0.28951	0.383385	-0.00344918	0.109553	0.622747	0.580418	0.458282	0.0898806	-0.116701	-0.123606	1.31373	0.952979	0.893915	1.87276	0.221856	0.50547	-0.0449093	-0.0670394	0.957511	0.479777	0.188088	-0.0343115	0.303635	0.1815	0.779445	0.733427	0.172955	-0.0225042	0.632041	0.922557	0.820394	-0.0453347	0.124434	0.322152	-0.016665	0.0120932	0.10357	0.163483	0.497096	0.21934	1.71489	0.104781	-0.0462523	-0.188103	0.458763	0.261349	1.32259
2.408__208.07538__Unknown	-0.0222052	0.875014	-0.901615	0.675359	0.51864	1.16745	0.0879185	0.0288461	0.348732	0.443761	-0.133535	0.0783617	-0.13541	0.149433	0.24559	-0.103687	1.13468	-0.0296308	0.691971	-0.0218927	0.369256	-0.0444842	-0.0617855	0.347209	-0.159382	0.115418	-0.771415	0.39632	0.572311	-0.202539	-0.0953273	-0.31562	-0.167422	0.239982	-0.1465	0.0898806	-0.0503526	0.17834	0.179567	0.126625	-0.000374164	0.180002	0.313715	0.137481	-0.0162599	-0.0245693	-0.200743	-0.107875	-0.124506
2.217__208.0957__Unknown	0.0102203	-0.52181	-0.714239	0.24732	0.0963607	-0.350442	0.235402	-0.187285	-0.161861	0.0270532	0.0749631	-0.191204	0.348058	-0.0345892	0.179567	0.307929	-0.709242	0.031273	-0.732797	-0.383173	-0.450913	-0.563504	0.03164	0.0365856	0.657567	0.319523	0.136762	0.258505	-0.755016	-0.115226	0.0303948	-0.0152236	0.160369	0.105004	0.0652189	0.293355	0.291428	0.229215	0.351161	0.368366	0.0617099	-0.212303	0.0884475	-0.547126	-0.141419	-0.147257	-0.0968675	-0.0225042	-0.477963
2.063__208.11064__Unknown	0.381611	-0.628896	0.387182	0.480738	0.355751	0.480245	0.200434	0.132081	0.222482	0.364545	0.544091	0.45923	0.276256	0.208612	0.436274	0.68468	0.211303	0.16002	-0.0304546	0.504941	-0.41515	0.0283814	0.587097	0.303442	0.462248	-0.139666	0.253945	0.566891	0.303224	0.59744	0.622387	0.731038	0.149912	0.466255	0.0936336	0.324531	0.111169	0.529602	0.273683	0.358964	0.498106	0.35915	0.801253	0.491322	0.269904	0.341006	0.272904	0.439748	0.42444
0.456__208.88377__Unknown	-0.0503526	0.374134	0.215246	0.73523	0.999753	0.55626	-0.282137	0.0961048	0.346931	0.696937	0.102618	0.197654	0.863201	-0.380519	0.346695	0.280937	0.701486	0.412338	0.394256	0.00267887	-0.0628788	-0.0809317	0.207212	-0.534199	-0.0205692	-0.202189	-0.0801975	0.338553	0.905141	0.0137476	-0.0794196	-0.0946364	0.67374	0.381031	0.262833	-0.211866	0.202683	0.274814	0.0583222	-0.168902	-0.116701	0.404817	-0.141721	-0.125932	0.243189	0.263949	0.104438	-0.296233	-0.34556
0.468__208.97267__Unknown	-0.550512	0.350822	-0.0199572	0.306586	0.351338	0.166061	-0.39411	-0.502027	-0.0861862	-0.268156	0.00229676	-0.692861	0.0570982	-0.731629	-0.0943768	-0.550512	-0.28655	0.0818553	0.163584	-0.149003	-0.127698	-0.755016	0.310586	-0.151723	-0.18987	-0.173289	-0.644412	0.311624	0.0598031	-1.12474	-0.373892	-0.408654	0.606567	-0.414019	-0.385118	-0.31344	-0.304836	-0.140756	-0.228592	-0.528425	-0.124506	-0.607624	-0.326138	0.0207427	-0.417895	-0.226744	-0.17063	-0.415674	0.00831622
0.818__209.05377__Unknown	1.32873	1.35452	1.38646	1.42217	1.60429	1.2861	1.41808	1.49887	1.55337	1.52865	1.53719	1.3644	1.5149	1.4962	1.5205	1.34405	1.40901	1.46941	1.5173	1.58535	1.48317	1.22883	1.56384	1.49349	1.4389	1.57276	1.48559	1.76156	1.31549	1.48046	1.57605	1.45476	1.48046	1.50713	1.37007	1.38438	1.36193	1.59451	1.37491	1.47252	1.64518	1.5791	1.60039	1.50229	1.40004	1.53719	1.36193	1.37281	1.55337
1.38__209.06717__w/o MS2:anthraquinone	0.301842	0.706213	-0.463796	0.132893	-0.33319	-0.63752	0.0120932	-0.142022	-0.596223	0.0871288	-0.847143	-0.195096	0.220747	-0.67901	0.236785	0.731713	-0.500661	-0.121902	-0.430173	-0.641353	-0.610333	0.25288	0.980186	0.526908	0.38626	0.351516	-0.791943	-0.667414	-0.430427	-0.373138	0.162241	-0.516161	-0.0283316	-0.774153	-0.995714	0.0337869	-0.556575	-0.202539	-0.616801	0.290275	-0.0674633	-0.436417	0.546414	-0.0361725	-0.312089	0.308342	-0.640628	-0.354894	-0.689975
1.971__209.09261__KYNURENINE__HMDB0000684	0.332388	-0.628896	0.561629	0.653419	0.483115	0.542383	0.638045	0.801253	0.559824	1.1973	0.643887	0.377935	0.734332	0.973629	1.13319	0.945316	0.417629	1.17012	0.557463	0.910148	0.503917	0.732711	0.645109	0.685939	0.394256	0.625686	0.940109	0.889034	0.284235	0.739708	1.10406	1.18549	0.959786	1.29634	0.240388	1.02749	0.931355	0.754005	0.700867	0.701485	0.705876	1.22519	1.49349	0.463562	0.650257	0.491917	0.865052	1.22245	1.03472
2.613__209.11565__Primin	2.04032	1.27683	0.933009	1.83079	1.87276	1.28207	1.65073	1.83079	1.21686	1.46648	1.87276	1.92049	1.81602	2.13123	1.88291	1.89245	1.41608	1.66477	1.91536	1.58154	1.40464	1.70424	1.67475	1.94089	1.44385	1.77521	1.44125	1.77521	1.62397	2.54215	1.92049	1.62694	1.59118	1.70749	1.35644	1.83886	1.71489	1.55028	1.35825	2.03429	1.70424	1.17271	1.83079	1.67158	1.38438	1.39089	1.47508	1.81404	2.19401
2.749__209.11591__Unknown	1.00298	0.54991	0.753582	0.66512	1.60039	0.536771	1.08494	0.832284	0.969637	1.1154	1.47252	1.40004	0.521888	1.46237	1.15943	1.49349	0.917654	0.796976	1.146	0.660411	0.568507	0.955642	0.935972	1.40213	0.718472	1.00828	0.736478	1.2545	1.29464	1.29214	0.755175	0.733427	0.77012	1.04251	1.14275	1.58535	0.854986	0.730045	1.16745	0.781191	0.68537	0.771764	1.15482	0.783844	0.875942	1.05625	0.526908	0.510919	0.910565
2.407__209.11694__w/o MS2:NCGC00380626-01_C12H18O4_2-Cyclohexen-1-one, 4,6-dihydroxy-3-[(1E)-3-hydroxy-3-methyl-1-buten-1-yl]-6-methyl-, (4R,6S)-	0.677411	0.131672	0.161219	1.06118	0.690379	-0.0345892	0.709508	0.74253	0.59375	0.537367	0.865562	1.00192	0.512792	0.776718	0.726449	0.861541	0.663854	0.729314	1.01757	1.00945	0.653002	0.684037	0.746743	1.42423	0.845227	0.843876	0.156172	0.79824	0.602207	1.84367	0.720405	0.678506	0.650841	0.818699	0.751909	0.907118	0.768947	0.719756	0.643886	1.22072	0.447844	0.602511	0.570437	0.726449	0.721286	0.645421	0.461941	0.9046	0.690931
2.394__209.15395__w/o MS2:NCGC00380942-01_C13H20O2_1H-Indene-3-carboxylic acid, 3a,4,5,6,7,7a-hexahydro-3a,7,7-trimethyl-	0.658592	0.342046	0.246937	0.852187	0.57497	-0.442774	0.835399	0.834923	0.64781	0.546182	0.730721	0.353693	1.15242	0.613233	0.61292	0.348308	0.427828	0.542969	0.595599	0.604513	0.509742	0.682918	0.463225	0.812374	0.482306	0.549601	0.488567	0.506472	0.512235	0.686747	0.813137	0.681855	0.545041	0.609099	0.737256	0.678506	0.409657	0.38103	0.508117	0.576849	0.265127	0.482632	0.794328	0.543582	0.605195	0.642592	1.02063	0.490417	0.767731
2.382__210.08946__w/o MS2:10-methylacridone	0.463562	0.518414	0.314462	0.149433	0.116808	1.29868	0.150255	-0.106327	1.13582	0.042756	-0.180701	-0.082228	-0.374562	0.0871288	-0.0530268	-0.134686	-0.415674	0.862263	0.124292	-0.27766	1.14915	0.065219	-0.126401	0.302454	0.0559027	0.179567	-0.456405	0.280512	-0.0109392	0.318422	-0.0345892	-0.0343115	0.279452	0.172955	0.279695	0.200216	-0.420336	-0.285131	0.216486	0.444158	-0.178937	0.0701573	-0.188704	-0.239208	0.305415	-0.034034	-0.214055	-0.145366	-0.134686
2.343__211.02779__w/o MS2:313 - D-Glucaric acid	-0.75405	0.1876	-0.12742	-0.160483	-0.319039	0.0614312	0.229749	-0.169426	0.146253	-0.0203017	-0.175738	-0.0606842	0.0933384	0.124434	-0.123606	-0.602853	0.0541461	-0.124159	0.214747	-0.522677	0.143933	0.0814832	0.0158367	0.0231685	0.455841	-0.131426	-0.100126	0.0572926	0.122033	0.496431	0.0958486	0.0324618	0.324262	0.360825	-0.0939702	0.344277	0.242158	0.194649	0.23903	0.0963607	-0.18637	0.234391	-0.721661	0.501185	0.294041	0.0668031	-0.200743	-0.377032	0.0617099
2.156__211.05588__2-pyridin-3-yl-thiazolidine-4-carboxylic acid	1.01965	0.0626662	0.276965	0.904057	1.11	0.57497	1.40213	0.279695	1.14115	1.28207	1.04598	1.06397	0.668912	1.13836	1.12777	0.959786	0.473614	0.515621	0.733427	-0.621514	1.32259	0.657567	1.44665	1.03828	1.31549	0.94732	1.02119	1.15943	0.112442	0.675359	1.03932	0.873112	1.02532	1.45476	-0.0794196	1.15636	0.89651	1.26513	0.988569	1.1764	0.468034	0.907814	0.719756	1.30822	1.09547	0.987313	0.275913	0.212329	0.805673
0.821__211.06949__w/o MS2:(3aR,6R,6aR)-6-(hydroxymethyl)-2,2-dimethyldihydrofuro[3,4-d][1,3]dioxol-4(3aH)-one	0.408225	0.458518	0.57497	0.44174	0.61561	0.71386	0.533178	0.95246	0.550849	0.50547	0.607535	0.511413	0.46289	0.790853	0.565239	0.360825	0.493959	0.300101	0.559823	0.352562	0.495123	0.450194	0.543837	0.41694	0.391041	0.464681	0.366027	0.738165	0.0739064	0.786906	0.497681	0.495612	0.481074	0.462248	0.555777	0.644143	1.04764	0.604222	0.183818	0.525978	0.938123	0.345144	0.66512	0.612418	0.344916	0.402623	0.331601	0.521558	0.793864
1.931__211.07085__w/o MS2:Imidacloprid-guanidine	0.905141	1.5974	0.775099	1.27035	0.834445	0.846488	1.4962	1.50713	0.76856	0.860495	0.890894	0.546182	1.16601	0.640754	1.54539	0.839069	0.361419	1.31907	0.473614	0.320321	0.303827	1.10199	1.46648	1.12102	2.2814	0.768947	0.717111	1.15303	0.468034	0.130507	1.58749	0.363956	0.478932	0.530475	0.78264	1.01645	0.576084	1.33049	1.27683	0.687782	0.424164	-0.0462523	0.842513	1.08222	0.60973	1.04598	0.917654	0.331601	0.66512
2.128__211.08453__Unknown	0.980807	0.0991097	0.28951	1.00096	1.09422	0.721654	1.40004	0.513691	1.09692	1.24426	1.01701	1.05753	0.737914	1.1154	1.21568	0.920604	0.487086	0.52927	0.736849	0.180429	1.31373	0.641909	1.37849	1.09272	0.873112	1.01497	1.04092	1.14115	0.251208	0.722021	1.16223	0.90973	0.977203	1.40213	0.773264	1.17881	0.933009	1.24643	1.11	1.21568	0.623056	0.880083	0.750423	1.20745	1.07341	0.990547	-0.131682	0.623056	0.876784
1.946__211.10085__w/o MS2:sinapyl alcohol	0.866953	1.89245	0.783844	1.23606	0.831588	-0.0318393	1.33619	1.35345	0.833059	0.864637	0.770897	0.584467	0.960934	0.670027	1.38438	0.6722	0.385157	1.21943	0.435515	0.542676	0.164449	0.957511	1.33791	0.939076	2.14721	0.784731	0.578296	1.02866	0.638045	0.492217	1.46445	0.393515	0.600367	0.647209	0.633604	1.05625	0.76729	1.14752	1.13319	0.751298	0.625995	0.195755	0.7089	0.833059	0.566509	0.920604	0.90665	0.884887	0.776718
0.469__211.14371__Cyclo(proline-leucine)	0.213043	-0.116434	0.359573	-0.165236	0.0485754	0.263705	0.273923	0.719756	0.497388	0.2341	0.209566	0.257483	0.0626662	0.38103	0.0284928	0.799525	0.467719	0.127559	0.56121	0.463225	0.499214	0.510599	-0.0924477	0.148497	0.427828	0.241728	0.726449	0.354293	0.457159	0.682569	0.598624	0.327722	0.0160716	0.724841	0.601061	0.258505	0.711557	0.370985	0.504702	0.581833	0.631701	0.667719	0.320321	0.245916	0.299552	0.305415	0.288571	0.386505	0.535621
2.368__211.14528__Unknown	0.860495	0.778199	0.489412	1.00298	0.928311	-0.247968	1.00298	1.31006	0.742127	1.35452	1.10573	1.07708	0.419516	0.70048	1.12928	0.83382	0.870555	0.478086	0.64751	0.522593	0.534427	1.43421	1.18549	1.28041	0.781482	0.85434	0.351516	0.655008	0.448728	1.14275	1.14443	0.689407	1.146	0.990056	0.65824	1.03212	0.686747	1.0334	1.39089	1.01853	0.387604	0.858846	0.814714	0.924511	0.991699	1.00298	0.983175	0.878549	0.946341
0.942__212.00903__w/o MS2:Azaserine	0.47151	0.533178	0.423522	0.75856	0.967775	0.663175	0.540857	0.653002	0.263949	1.15636	0.810856	1.02647	0.893915	0.549602	0.700093	-0.669126	0.963076	0.146542	0.866953	-0.138119	0.264193	0.410771	0.498922	0.583605	0.254813	0.661651	-0.664909	0.765448	0.258505	-0.680104	0.0543808	-0.135661	1.08614	0.382723	0.71386	0.368366	0.425829	0.511987	0.175943	0.361803	1.01965	0.519189	0.85434	0.0720678	-0.106693	1.04697	0.553068	0.0265191	0.940109
1.282__212.04443__w/o MS2:PHOSPHOCREATINE	-0.0801975	0.0626662	0.204501	-0.0774076	0.256685	-0.0774076	-0.1465	0.0423848	0.0181153	-0.136023	-0.0397751	0.0720678	-0.0313692	-0.135535	0.178719	-0.287317	0.149912	0.2336	0.198903	0.119058	0.0485754	-0.0722	0.065219	0.0626662	0.347209	0.209245	0.168471	0.226416	-0.395206	-0.0606842	0.0347031	-0.0647556	0.279452	0.00161425	0.128517	-0.237317	-0.29119	0.102618	-0.427329	-0.153633	0.364713	-0.0391371	0.10357	0.316051	-0.246383	0.17436	-0.337338	0.191746	0.011872
1.91__212.0742__Unknown	0.381611	0.819711	0.433179	0.626586	0.446898	0.38963	0.787825	0.886412	0.448501	0.448955	0.488568	0.280228	0.377023	0.314631	0.75856	0.795889	0.307229	0.679139	0.344916	-0.0968675	0.221282	0.528454	0.59744	0.436835	1.37491	0.725711	-0.127976	0.616744	0.378743	0.381031	0.868775	0.0887026	0.465766	0.517175	-0.00118312	0.521888	0.519512	0.702777	0.640063	0.654443	0.705876	0.142917	0.570437	0.377329	0.417172	0.429551	0.47732	0.785064	0.844295
0.768__212.10117__w/o MS2:2',3'-Dideoxycytidine	0.559823	0.594	0.414627	0.458518	0.681184	0.591166	-0.0203017	0.171255	0.60973	0.368366	0.327968	0.318422	0.530204	0.546747	0.351338	0.453399	0.567535	0.674667	0.676019	0.330838	0.431256	-0.059134	0.64291	0.109553	0.223055	0.539759	0.527521	0.372073	0.322817	0.0977625	0.0896076	0.269248	-0.104549	-0.0388625	0.279695	0.172955	0.348558	0.806553	-0.515218	0.400537	0.816847	0.346458	0.215707	0.727012	0.145262	0.31879	0.138754	0.5906	0.567796
0.576__212.10571__Unknown	0.787825	0.71386	0.700867	0.67959	0.857855	0.774288	-0.241213	0.437107	1.01757	-0.0077066	0.454661	0.49247	0.704091	0.708132	0.411001	0.730045	0.754428	1.01965	0.650626	0.5906	0.663854	0.338106	0.629853	0.503917	0.387917	0.625686	0.865052	0.370236	0.719358	0.502471	0.540857	0.627915	-0.447651	0.221697	0.732711	0.657238	0.839983	0.860495	0.419285	0.579268	0.815833	0.600698	0.41564	0.908822	0.535621	0.753582	0.518198	1.19808	0.742127
0.482__212.84929__w/o MS2:benzoin	1.12102	1.56385	1.16601	2.03429	1.89245	1.64151	0.965939	0.877723	0.94777	1.46445	1.45476	0.999753	2.11307	0.87947	1.80639	0.462555	1.59118	1.73099	1.67158	0.936902	0.575792	0.600367	1.81205	1.02419	0.786906	1.08367	0.73892	1.31373	1.61424	0.823115	1.41396	1.04697	1.8778	0.282773	0.674997	0.378144	0.180832	1.67158	0.497681	1.07478	1.25629	0.337385	0.844295	1.62694	0.984306	1.43188	1.27949	0.800434	1.24426
2.205__212.9521__Unknown	0.907814	-0.196639	1.25992	1.13957	0.788146	0.931976	1.52865	0.959786	1.84367	1.36535	0.957511	1.31006	0.330838	1.5173	0.53705	1.55842	0.554111	0.966375	1.43639	1.77521	-0.0190071	0.910565	0.727012	-0.453165	0.384884	0.555777	0.773264	0.878549	2.14721	1.16223	1.20915	0.586201	1.21054	1.80639	0.989563	0.636223	1.38839	0.85434	0.388527	0.598995	0.492216	1.30622	0.727839	0.28328	0.280937	1.11388	1.33791	1.06934	0.20433
1.97__213.06812__w/o MS2:Propyl gallate	0.265941	-0.00711049	-0.157337	0.526297	0.491322	0.269401	0.687391	0.544689	0.422384	0.810405	0.501185	0.346458	0.522801	0.323367	0.725711	0.44103	0.236074	2.34153	0.428867	0.114686	0.939076	0.473352	0.897914	0.672569	0.406004	0.857855	0.556859	0.481633	0.0291991	0.285383	0.819205	0.809953	0.445616	0.456012	-0.324441	0.637472	0.253124	0.796651	0.549135	0.869592	0.588624	0.375021	0.170678	0.547864	0.472817	0.479777	0.580753	-0.25638	0.0936336
2.334__213.0759__w/o MS2:methyl 4-hydroxy-3,5-dimethoxybenzoate	-0.0693515	1.71489	1.29023	0.353693	0.444158	-0.848874	0.122396	0.0177701	0.414949	0.111169	0.348058	0.314293	1.36193	-0.104118	0.0444534	0.0640398	-0.0437095	0.893915	0.101225	1.61169	0.588327	0.178719	0.0105848	0.164151	0.958719	0.496431	1.80639	0.123384	0.0291991	0.276782	-0.141419	-0.0343115	0.204084	0.445098	0.24732	0.29532	-0.0924477	-0.115696	0.0743736	-0.0254247	-0.304836	0.133646	-0.443731	-0.0503526	0.0873867	0.24393	-0.086929	-0.10157	0.352994
1.976__213.09808__w/o MS2:Harmine	0.428867	0.241974	0.177086	0.627566	0.535361	0.54008	0.697268	0.686747	0.448501	0.888268	0.617396	0.431594	0.578296	0.350258	0.875014	0.544091	0.393765	2.26099	0.539759	0.232386	1.27683	0.453399	1.01965	0.821575	0.419884	0.923085	0.607182	0.606874	0.0410733	0.365355	0.935972	0.815519	0.50419	0.652333	0.174661	0.666841	0.253124	0.984965	0.668912	0.912444	0.717111	0.487982	0.385586	0.588624	0.512792	0.535621	0.651362	0.239342	0.412338
2.356__213.12241__Unknown	0.512484	-0.141721	1.79736	0.472033	0.812374	-0.52917	0.588043	0.29532	-0.623228	0.421725	0.55626	0.49247	0.587428	0.644797	0.341006	0.0717755	0.602511	0.62086	0.64363	0.278429	-0.284919	0.38823	0.71306	0.473084	0.171621	0.509742	1.00945	0.631135	0.112442	0.262467	0.691605	0.0856899	0.467453	0.323367	-0.75405	0.574108	0.49247	0.829754	0.16946	0.503917	0.197654	0.106929	0.474945	0.656909	0.564938	0.565512	0.294714	0.381031	0.434914
2.004__213.12334__Unknown	0.216486	-0.587775	0.0938414	0.422384	0.362916	0.456012	0.635134	0.304381	0.161555	0.603661	0.251208	0.163685	0.0284928	0.289768	0.764278	0.203836	0.0680643	-0.133535	0.129897	0.0548014	1.26513	0.420541	0.923612	0.71099	0.162782	0.533178	0.0549874	0.129669	-0.494919	-0.070823	0.748392	0.511413	0.461738	0.543582	0.149433	0.427573	0.0818553	0.856413	0.498922	0.482306	0.28558	0.0275015	0.308985	0.181166	0.22533	0.468348	-0.131682	0.200434	0.201265
1.358__213.1244__w/o MS2:DETHIOBIOTIN	0.180832	0.4122	-0.0946364	0.0771638	0.0422079	0.0795172	0.184829	0.126859	-0.284511	-0.520944	-0.120367	-0.0066387	0.131354	0.0693742	0.222272	0.0137476	0.173125	-0.264838	0.255191	-0.235346	0.210909	-0.920203	0.183227	0.103366	0.404195	0.216233	0.121645	0.433707	-0.272479	0.130507	0.28951	-0.181513	0.133646	0.0406942	-0.209742	-0.32509	0.149672	-0.0039292	-0.0759287	-0.276562	0.400044	-0.171092	-0.33024	0.602952	-0.266916	0.0546154	-0.323033	-0.176104	0.21934
2.428__213.16048__Unknown	0.227169	0.117657	-0.204612	0.249632	0.638727	0.128824	0.319927	0.441204	0.433179	0.214063	0.33913	0.125589	0.403582	0.50716	0.351338	0.474156	0.0983482	0.272904	0.207533	0.289015	0.271223	0.534733	0.332833	0.375324	-0.0756881	0.2437	-0.0077066	0.292708	0.163483	0.242158	0.788468	0.506146	0.14322	0.29532	0.500169	0.43899	0.256685	0.128517	0.674336	0.358964	0.135391	0.0601753	0.51001	0.109748	0.603661	0.0640398	1.0138	0.729679	0.182873
0.471__214.05679__w/o MS2:Citrulline	0.614991	0.169311	0.775926	0.129131	0.608801	0.311807	0.618755	0.623956	1.2492	0.680629	0.599701	0.651362	0.152944	0.870974	0.109943	1.4117	0.644797	0.47732	0.207533	0.903134	0.888268	0.598995	0.244914	0.50716	0.54708	0.714339	1.13061	0.446618	0.821259	0.953496	0.530774	0.69254	0.291428	0.809032	0.900903	1.03932	1.23958	0.677098	1.16062	0.607182	0.881794	0.863201	0.479218	0.481633	0.698234	0.637472	0.592427	1.33457	0.661391
1.034__214.08508__w/o MS2:Salicylanilide	0.213043	0.54708	0.50048	0.341298	0.493425	0.41302	0.247741	0.29532	0.311989	0.301623	0.362101	0.329463	0.350822	0.374426	0.395749	0.293734	0.346695	0.376318	0.557463	0.330838	0.400044	0.216233	0.596044	0.417629	0.54439	0.451295	0.458518	0.586201	0.00285755	0.272904	0.500833	0.26642	0.471674	0.302454	0.180215	0.244754	0.211106	0.464461	0.221282	0.284235	0.499858	0.371489	0.448501	0.517981	0.151428	0.333054	0.170501	0.120371	0.345144
2.257__214.09598__w/o MS2:2-Amino-3,8-dimethylimidazo-[4,5-f]quinoxaline (MeIQx)	0.375021	-1.06239	0.868775	0.405755	0.312619	0.236785	0.383202	0.21369	-0.420851	0.616744	0.484155	0.133249	0.803488	0.344277	0.576612	0.62948	-0.420336	-0.598177	-0.975138	0.576849	2.01368	0.502753	0.272285	0.065219	0.117657	0.269554	1.0646	0.774288	0.00831622	0.484155	0.25288	0.674336	0.498368	1.24781	-0.995714	0.583322	-0.146888	0.121078	-0.264226	0.393515	0.0958486	0.296355	0.196218	0.0257378	0.278817	0.0546154	-0.815069	0.649169	0.617396
0.481__214.85013__Unknown	0.466838	0.994876	0.55626	1.25629	1.17881	0.99277	0.195439	0.407643	0.289253	0.775099	0.788468	0.349139	1.33049	0.237408	1.01757	0.129897	0.946341	1.11257	1.00828	0.254506	-0.0230531	0.142214	1.09957	0.38626	0.0324618	0.428867	0.0936336	0.677724	0.944758	0.0543808	0.731038	0.435319	1.13957	0.17622	0.468925	-0.217058	-0.0828774	0.951279	0.264193	0.429256	0.680907	0.187819	0.125083	0.980186	0.275913	0.796325	0.680907	0.137085	0.585863
0.408__214.91748__Unknown	1.00828	0.55773	0.929226	0.634202	0.416709	0.857855	0.38963	0.99277	0.629853	0.910565	1.19512	0.636768	0.938122	0.439748	0.89302	0.38626	1.48559	1.23038	1.37281	1.69177	0.657238	0.419884	0.482958	0.873956	0.785398	1.02532	1.1756	0.394711	0.908822	0.851347	0.62948	1.25629	1.6172	0.472817	0.579026	0.670027	0.72673	0.637472	1.12777	1.0646	0.884319	1.22787	0.357169	0.734332	0.465206	1.31716	1.54272	0.978291	0.570437
0.942__215.0164__7,8-Dihydroxy-4-methylcoumarin	1.85188	1.23038	1.48317	1.82683	1.81205	1.74768	1.82683	2.15703	1.5974	2.21229	1.97386	2.23823	2.00006	1.99447	1.97386	1.4389	1.84715	1.30821	1.84367	1.40213	1.46648	2.03429	1.48317	1.67809	1.46648	1.78779	1.31549	1.90929	1.75287	1.64518	1.73482	1.97386	2.00695	1.97386	1.67809	1.83498	2.06943	1.71074	1.73099	1.8875	2.11307	1.85188	2.07884	1.32455	1.57005	2.04032	1.7005	1.68111	2.15703
0.682__215.01648__w/o MS2:Citric acid	0.251208	-0.122623	0.11635	0.170055	0.32657	0.355162	0.366295	0.336635	0.548167	0.43899	0.312945	0.670027	0.747526	0.333995	0.214747	-0.0563871	0.469214	0.504464	0.265941	0.414949	0.469502	0.489412	0.0987291	0.273683	0.630596	0.484444	0.666526	0.33584	0.880696	0.167882	0.11635	0.532866	0.312304	0.335532	0.435992	0.261937	0.368303	0.353234	-0.160483	0.933009	0.515621	0.268928	0.530475	0.26642	0.20069	0.569838	0.594251	0.382723	0.576612
0.577__215.05379__QUINATE__HMDB0003072	-0.443731	-0.735765	-0.691141	-0.56865	-0.143191	-0.520944	-0.886209	0.100079	-0.323667	0.132081	-0.544012	0.101225	0.320986	-0.425275	-0.133952	-0.402614	-0.0203017	-0.212742	-0.761909	-0.16703	-0.475756	0.206454	0.120371	0.0913214	-0.364782	-0.242837	-0.430681	-0.579082	0.834133	-0.248256	0.0668031	-0.482182	-0.703111	0.0749631	-0.499598	0.0614312	0.490207	0.362658	0.746743	0.141029	-0.419229	-0.182771	-0.958199	-0.398846	-0.0203017	0.0266044	0.260833	-0.415674	-0.944311
1.572__215.10432__w/o MS2:NCGC00385492-01_C14H16O3_(3R,3aR)-3-(3-Furyl)-3a,7-dimethyl-3a,4,5,6-tetrahydro-2-benzofuran-1(3H)-one	-0.594313	-0.448041	-0.388442	-0.239564	-0.31418	-0.63752	-0.455292	-0.425275	-0.247382	-0.398846	-0.742393	-0.589635	-0.579082	-0.802959	0.144733	-0.402614	-0.829715	-0.539872	-0.761909	-0.610333	-0.584014	-0.493758	-0.00724474	-0.164632	-0.430427	0.737914	-0.430681	-0.807286	-0.264226	-0.675039	-0.709242	-0.225027	-0.763249	-0.563792	-0.902612	-0.350442	-0.714239	0.16508	0.0266044	-0.47841	-0.0181618	-0.778113	-1.00181	-0.183834	-0.11855	-0.343633	-0.665468	-0.500321	-0.52917
1.041__215.13904__w/o MS2:475 - Dethiobiotin	0.0195098	0.279012	0.196218	0.027886	0.0485754	0.470192	0.0631686	0.327142	0.161555	0.076101	0.378743	0.0672671	0.372937	0.155734	-0.014949	0.251672	0.278623	0.136004	0.141301	0.228685	0.0936336	0.460826	0.63238	0.0626662	0.345922	0.138537	0.143577	0.184333	0.258505	0.752739	0.185046	0.0585605	0.226623	-0.0606842	0.28396	0.219728	0.0974084	-0.0537757	0.119058	0.0395705	0.101738	0.106929	0.11342	0.184829	0.141814	0.100882	0.149912	-0.0899335	0.380008
1.203__215.13931__Unknown	0.488298	0.747526	0.607888	0.489125	0.55773	0.657567	0.564324	0.700093	0.0967075	0.309684	0.678115	0.385586	0.406671	0.494256	0.485867	0.470192	0.481074	0.513961	0.627566	0.491617	0.518198	0.546747	0.635826	0.439297	0.545949	0.354887	0.710207	0.551553	0.0640398	0.481074	0.533178	0.66512	0.604513	0.309215	0.229749	0.324531	0.501185	0.678506	-0.30423	0.54708	0.714818	0.546414	0.61561	0.51001	0.273311	0.583605	0.428867	0.457349	0.667719
2.641__215.17781__w/o MS2:12-HYDROXYDODECANOIC ACID	-0.105355	0.478646	-0.374562	0.343154	0.278063	-0.424243	0.403921	0.235694	-0.113054	0.155953	0.60393	0.431594	0.0498444	0.406944	0.136762	0.134736	0.350822	0.155953	0.527841	0.457697	0.302731	0.154612	0.739314	0.346458	0.232884	0.320654	0.305847	0.506146	0.048173	0.35915	0.121257	0.348905	0.473352	0.185554	0.149433	0.222482	0.421725	0.616156	0.450509	0.254199	0.53705	-0.016665	0.547472	0.59744	0.380008	0.726449	0.337921	0.215059	0.185046
0.463__216.01379__w/o MS2:2-amino-3-prop-2-enylsulfinylpropanoic acid	0.690379	0.928311	1.22395	0.839983	1.1924	0.850414	1.04943	1.33975	0.993817	0.779446	1.32873	0.89699	0.731713	0.923612	0.781876	0.961994	1.08367	0.989563	0.82832	1.39287	1.17127	1.1756	1.26328	1.37007	0.626902	0.839068	0.553068	1.33254	1.40213	1.0904	1.2545	1.12777	1.68302	1.21568	0.855966	1.67475	1.44893	1.22395	1.37849	0.888268	1.10573	0.925265	1.05625	1.30261	0.950441	1.43421	1.11388	1.33049	1.26151
1.435__216.03162__w/o MS2:2-Aminosulfonyl-benzoic acid methyl ester	1.14195	0.922557	1.00488	0.876784	1.39089	1.00707	1.22882	0.869592	1.15242	0.998605	1.37281	1.00096	0.942181	1.11976	1.22072	1.09957	1.00707	0.973629	1.10721	1.17881	1.15482	0.893915	1.20745	1.20569	1.19312	1.2326	1.28408	1.30261	0.881794	1.20657	1.29464	1.26328	1.12928	1.00646	0.756256	1.27176	1.07478	1.3953	0.974632	1.00828	1.41985	1.20569	1.23194	1.35452	0.997343	1.16878	0.824924	1.23958	1.25277
2.099__216.11192__w/o MS2:Harmol Hydrochloride	-0.645246	-0.158301	0.367594	-0.274272	-0.635723	-0.673031	-0.690279	-1.11607	-0.420851	-0.729597	-0.438615	-0.589635	-0.590529	-0.916433	-0.0677369	-0.704751	-1.29886	-0.72104	-0.103326	-0.610333	1.72164	-0.383173	-0.212742	-0.324441	0.0137476	-0.457663	-0.681601	-0.555067	-1.05589	-0.274925	-0.226237	-0.334082	-1.05537	-0.360785	-0.150879	-0.511935	-0.611605	-0.430173	-0.386178	-0.344418	-0.347371	-0.586112	-0.823437	-0.526315	-0.552114	-0.685742	-0.912905	0.267505	-0.72104
0.464__216.92342__Unknown	0.589269	0.0933384	0.193963	0.0177701	-0.33319	0.0532151	0.35981	1.05861	0.533178	0.526297	0.486491	1.0334	-1.33541	0.524154	-0.0199572	1.25277	0.359337	0.195122	0.508388	0.488837	0.234896	1.01645	-0.30293	0.0554453	0.129131	0.162512	0.85686	-0.00816896	0.423157	1.1154	0.330582	0.839069	0.334127	1.65383	1.00945	0.589269	1.25992	-0.244355	1.20569	0.466255	0.183227	1.53151	0.742127	-0.0250033	0.534733	0.348732	0.404817	0.587097	0.351516
0.462__217.0321__GALACTURONATE__HMDB0003402	-0.383173	0.00831622	0.103162	-0.190408	0.034059	-0.208522	-0.12742	0.195755	0.00978392	-0.324054	0.148027	0.0589127	-0.562786	-0.35206	-0.31492	-0.110532	0.00408692	0.247741	-0.12691	0.164449	1.288	-0.115696	0.101225	0.189729	-0.616801	-0.30423	-0.145366	0.230905	0.189275	-0.211536	-0.121902	-0.25849	0.421725	-0.149305	0.112111	0.292074	0.215433	-0.00958642	0.198903	-0.3323	-0.0885321	-0.0212085	0.0186455	0.196732	-0.25638	0.256971	-0.0279729	0.0337869	0.140242
2.72__217.03979__w/o MS2:Isoferulic Acid	-1.18457	-1.26579	-1.08391	-0.248256	-0.635723	-1.25509	-0.668072	-1.04626	-0.683832	-0.665468	-0.907286	-1.07195	-0.778759	-0.635723	-0.847143	-0.00512927	-0.385118	-1.14144	-0.302517	0.200434	-0.183834	-0.62237	-1.25619	-0.50333	-1.0244	1.84715	-0.568201	-0.624235	-0.430427	-0.710345	-0.950349	-1.34912	-0.458254	-0.798857	-0.509863	-0.464751	-0.282353	-1.09936	-0.19707	-0.863699	-0.899801	2.39472	-0.551447	0.148497	-0.455292	-0.670183	-0.450087	-0.500321	-0.632405
1.862__217.119__w/o MS2:5-isopropenyl-2-methyl-2-cyclohexen-1-yl acetate	0.94928	0.804819	1.07478	0.771368	0.862263	0.655627	0.800434	0.974632	1.1996	0.809032	0.687391	0.62086	0.805673	0.775099	0.597987	0.695985	0.549601	0.761265	0.808211	0.348905	-0.147257	0.745169	0.592427	0.555777	0.450824	0.657238	0.542676	0.701485	0.732711	0.887282	0.764278	0.956158	0.436835	0.61561	0.884319	0.872137	0.646346	0.585098	0.299552	0.716329	0.823964	0.885621	0.916589	0.369256	0.807018	0.290275	0.908822	1.20167	1.19808
0.581__217.12807__w/o MS2:N-Acetylarginine; CE30; SNEIUMQYRCDYCH-LURJTMIESA-N	1.06934	1.33049	0.915625	0.818699	1.0439	1.47252	0.430658	0.880696	1.28207	0.359573	0.816497	0.890894	1.22245	1.28041	0.854663	1.21211	1.42217	1.48317	1.39089	0.788468	0.744522	0.677098	1.05991	0.729314	0.550219	0.769813	0.982705	0.912444	1.29868	0.898799	0.918748	0.883238	0.717913	0.765448	0.866071	1.05368	1.26151	1.22691	0.72608	1.14752	1.30822	0.64363	0.689809	1.43188	0.292708	0.639401	0.635134	1.02532	1.07849
2.456__217.13164__Unknown	0.0102203	0.0520328	0.0530153	0.238717	0.403097	3.41159	0.459007	0.411231	0.750423	0.461738	0.253692	0.352753	0.345144	-0.339222	0.182648	0.454922	0.338814	0.314631	0.030796	1.79254	1.92993	0.351338	0.426715	0.438683	0.264661	0.332388	0.230905	0.679139	1.18381	1.44893	0.317641	0.530774	0.0814832	0.543582	0.70311	0.460826	0.394712	0.275728	0.533861	0.536771	-0.0756881	0.391321	0.253124	0.288571	0.583888	0.0131638	1.05064	0.671159	0.448728
0.816__217.1528__Unknown	1.71834	1.84367	1.44385	1.56384	1.80198	1.93541	1.53719	1.91536	1.67809	1.5149	1.63804	1.59451	1.8686	2.24955	1.74768	1.92464	1.90929	1.83079	2.19401	1.5205	1.36631	1.50957	1.83886	1.37678	1.19808	1.75287	1.60039	1.77995	1.5791	1.7005	1.67809	1.6481	1.55028	1.7005	1.42705	1.85743	1.94089	1.97386	1.3644	2.0274	2.06236	1.47756	1.79253	1.97386	1.32068	1.41608	1.36631	1.64518	2.0274
0.576__217.15442__w/o MS2:(5E)-6,10-dimethyl-5,9-undecadien-2-one	1.10837	1.35644	0.915625	0.803894	1.02175	1.49887	0.430658	0.846883	1.25992	0.338553	0.81386	0.875014	1.21054	1.3451	0.854663	1.26151	1.45476	1.5205	1.45143	0.79479	0.749098	0.65824	1.05861	0.697268	0.583888	0.736478	1.00036	0.946341	1.38839	0.861902	0.89302	0.859726	0.707136	0.816847	0.916589	1.0334	1.24781	1.21802	0.680335	1.24262	1.28408	0.630596	0.653002	1.44893	0.292708	0.617998	0.622747	0.984965	1.08614
2.493__217.15829__Putative__OMEGA-HYDROXYDODECANOATE__HMDB0002059	0.00250012	-0.0637822	-0.727723	0.0696832	0.114686	3.31543	-0.0027089	0.0961048	0.381611	-0.0203017	0.047092	0.0349641	0.156172	-0.339222	-0.419782	0.8997	-0.280221	-0.124159	-0.149003	1.85188	0.0936336	0.0814832	-0.123606	-0.0500868	-0.30133	-0.504671	-0.541897	0.547472	0.0993646	1.35238	-0.00697629	0.0991097	-0.25988	-0.0722	0.299321	-0.130809	-0.15869	-0.00182954	0.0583222	0.284235	-0.0039292	-0.0391371	-0.120367	-0.280735	0.1853	-0.346907	0.247959	0.318129	-0.0547709
2.314__218.01036__w/o MS2:Xanthopterin	1.17127	0.71099	1.12928	1.04697	1.02275	1.01049	1.1225	1.41396	1.11976	1.82113	0.936902	1.23326	1.41985	0.952979	0.960934	1.23958	1.4117	1.0439	1.06335	1.25992	-0.598177	1.23194	0.790159	0.872137	0.915625	0.776718	1.23779	1.08936	2.01368	1.65073	1.21568	1.38342	1.15363	1.42705	1.25814	1.20915	1.09692	1.17012	1.26151	1.20084	1.1008	1.24426	1.11976	0.983646	1.69531	1.288	1.17271	0.661651	1.04697
0.462__218.0134__w/o MS2:Propanil	-0.406087	0.0382574	0.155953	-0.225027	-0.0155393	-0.226237	-0.165841	0.0177701	-0.104952	-0.50521	0.116808	-0.183834	-0.128323	-0.241213	-0.217058	-0.204612	0.047092	-0.00711049	-0.157337	0.261128	0.269401	-0.019613	-0.00958642	0.304654	-0.30133	-0.152049	-0.419229	0.250476	0.215433	-0.471065	0.0472465	-0.141088	0.516146	-0.127698	-0.190806	0.495612	0.256685	0.0165645	0.259026	-0.455292	0.0505202	-0.18913	-0.0250033	0.241974	-0.0130615	0.241196	0.0324618	0.12626	-0.0190071
2.063__218.04185__Unknown	0.912444	0.291428	0.376061	0.809493	0.530475	0.58218	0.447449	0.116808	0.341006	1.64518	0.374718	0.339446	1.06807	1.01161	0.415882	0.67572	0.414048	0.166061	0.90665	0.900902	0.147388	0.910565	0.0543808	0.00449988	-0.0205692	1.1873	0.508686	0.418288	0.841219	0.236455	0.446338	0.173294	0.958719	0.821259	0.294348	0.470487	0.221025	0.200947	0.377726	0.266848	0.447844	0.502188	0.501536	0.562464	0.829754	0.461535	1.06934	0.3148	0.0791097
1.469__218.048__w/o MS2:Securinine	-0.373892	0.447844	0.112957	0.213367	0.255569	-0.386178	0.217508	0.619115	0.710207	0.666526	0.33913	-0.49612	0.0859423	0.765448	-0.187285	0.667719	-0.507719	0.579268	-0.0756881	-1.30685	-0.124506	-0.364782	-0.00958642	0.194428	0.482306	-0.0953273	0.328651	0.195986	-0.0683743	-0.368122	-0.103326	0.667437	-0.606226	0.314631	0.262833	0.31879	-0.034034	0.118481	0.0291991	0.136004	-0.126401	-0.151301	-0.148163	0.0601753	-0.16253	-0.2957	1.31907	0.382723	0.336107
2.349__218.11734__w/o MS2:Securinine	0.0406942	-0.238852	-0.779406	0.0362314	0.0102203	0.362658	0.128271	-0.0130615	-0.727337	-0.338688	0.00449988	0.210909	-0.374562	0.0601753	0.220747	-0.690279	-0.106693	0.875942	0.695584	-0.229423	1.73482	0.322587	0.0923881	0.261753	-0.204079	0.00701894	-0.515218	-0.0537757	-0.191204	-0.00210289	-0.296233	-0.275784	0.364545	-0.00697629	-0.66435	0.132308	-0.117479	0.309215	0.159672	0.316571	1.18797	0.0528154	-0.735765	0.357169	-0.398214	0.194208	-0.26261	-0.3224	-0.233966
2.078__218.12833__w/o MS2:securinine	-0.590529	-0.635077	0.691605	-0.463796	-0.3224	-0.53935	-0.921893	-1.14034	-0.809775	-0.571968	-0.455615	-0.656641	-0.586112	-0.9516	-0.414627	-0.279706	-0.755984	2.088	-1.34079	-0.875874	3.08058	0.606567	0.160882	-0.137594	-0.174072	-0.337338	-0.210154	-0.563648	-0.12691	-0.631592	-0.538582	-0.801736	-0.398846	-0.339757	-1.04208	-0.601247	-1.14768	-0.518942	-0.49128	-0.563504	-0.411368	-0.377032	-1.10428	-0.594313	-0.168902	-0.938597	-0.979486	-0.820998	-0.508697
1.842__218.13684__Propionylcarnitine	0.868775	0.215246	1.5149	1.32662	1.46941	-0.456405	1.50957	0.688174	0.146253	0.291196	0.858846	0.4197	-0.443731	0.992234	0.85686	1.14443	0.785756	-0.0647556	-0.0861862	0.933009	0.319523	0.744522	1.36811	1.60429	0.916589	0.970121	1.83886	0.504464	1.35045	1.26696	0.632041	1.38646	1.86261	-0.182771	-0.525941	1.82683	1.56121	1.29214	-0.111558	1.23326	1.11976	0.640408	0.58218	0.417959	1.3487	1.36193	1.00997	1.10573	1.6337
0.464__218.86069__Unknown	-0.0652599	0.316571	0.283482	-0.0199572	0.55377	0.46289	0.136438	-0.151301	-0.113054	0.347485	0.213367	0.178991	0.574408	0.114956	0.415397	-0.560483	0.370537	0.386505	0.328211	0.0466739	0.255569	-0.285131	0.162512	0.279452	0.327722	-0.139666	0.048173	-0.124506	0.525978	0.125895	0.0769423	0.144947	0.291428	-0.59336	-0.66435	-0.30948	-0.406087	0.587097	-1.14768	-0.148163	0.267058	-0.711588	-0.136023	0.251071	0.20433	0.347772	0.323975	-0.166447	0.232386
0.467__218.91811__Unknown	0.130316	-0.852786	-0.929181	-1.04626	-1.12952	-0.501093	-0.342825	0.527201	0.0654842	-0.268156	-0.227535	0.332388	-0.5434	0.102618	-0.953007	0.729314	0.0435171	-0.656641	0.128271	0.103366	-0.462254	0.456968	-0.599176	-0.630674	-0.378025	-0.389803	0.335532	-0.476469	-0.212303	0.513099	-0.296233	0.242158	-0.385775	1.00399	0.483713	0.150255	0.697553	-0.545456	0.654726	-0.123326	-0.28192	0.94306	0.110925	-0.770283	0.0654842	-0.12742	0.0923881	0.0102203	-0.138644
0.62__219.02548__Unknown	0.149242	0.0343812	0.332611	-0.344418	0.178719	0.186769	0.143577	0.333054	0.458282	0.211303	0.1903	0.381321	0.218759	0.453705	0.0904076	0.596044	0.236074	0.272904	-0.040553	0.372073	0.186395	0.278817	-0.24907	0.845227	0.276599	0.0983482	0.343154	0.235694	-0.0225042	0.485052	0.305631	0.216486	1.24781	0.492216	0.610615	0.982705	1.02647	-0.0250033	0.124434	0.18063	0.416709	0.382523	0.492216	-0.055019	0.115891	0.241196	0.198517	0.869184	0.397469
0.493__219.02551__w/o MS2:THEOBROMINE	0.388378	0.21934	0.3348	0.0812568	0.23385	0.4264	0.840777	0.0530153	0.513099	0.756256	0.249104	0.502188	0.420802	0.596605	0.241728	1.07215	0.461535	0.425829	0.242624	0.94306	0.738165	0.377528	0.0218233	1.77068	0.303635	0.372674	0.60393	0.437107	0.430399	0.248419	0.380247	0.442101	1.94748	0.559086	0.526908	1.87276	1.45701	0.114417	0.382963	0.250476	0.489125	0.579797	0.791597	0.253945	0.75856	0.562707	0.495865	1.7005	0.729314
2.067__219.05711__Unknown	0.19871	0.182422	-0.0453347	0.400741	-0.2957	-0.178432	0.288571	-0.608831	-0.623228	0.526297	-0.329375	-0.0948961	0.500833	0.111412	-0.185564	-0.0776553	-0.211866	-0.482182	-0.0774076	0.149051	-0.266302	0.0257378	-0.253112	-0.408654	-0.0681925	0.0749631	-0.47841	0.460601	0.627915	-0.198493	-0.0794196	-0.370716	0.273442	0.130126	0.140757	-0.240072	-0.380519	-0.144726	0.163584	-0.319039	-0.347371	-0.0995153	-0.220439	-0.229887	0.0403147	0.637472	0.124577	-0.305443	-0.0289712
0.534__219.06033__w/o MS2:1-(2-hydroxy-4,6-dimethoxyphenyl)ethanone	0.236455	0.221538	0.23306	-0.458847	0.0260859	0.4264	0.538962	0.0488077	0.506146	0.756256	-0.0567294	0.418288	0.22363	0.419053	0.0349641	0.792077	0.156879	0.858846	0.120635	0.557197	0.55626	0.270584	-0.130072	0.956673	0.266848	0.128271	0.598305	0.383385	0.319157	0.301142	0.215981	0.459007	1.1756	0.471838	0.514847	1.07064	0.778198	-0.136023	0.348308	0.118855	0.320654	0.363956	0.449669	0.0472465	0.753582	0.569233	0.401998	0.795889	0.721286
2.421__219.10219__Unknown	-0.513595	0.28802	0.180429	0.300418	0.143933	0.499858	-0.491939	0.89302	0.225977	0.0712162	0.336896	0.0818553	0.891825	0.397152	0.450194	-0.0475706	0.0153483	0.287099	0.256971	0.042756	0.768172	0.0873867	-0.242341	0.601424	-0.103507	0.656298	-0.467424	-0.0929189	-0.154942	-0.0254247	0.369934	-0.0388625	0.06334	0.327968	0.257483	0.319927	0.158431	1.08222	0.405755	0.350822	1.03685	-0.0790279	0.651669	-0.73109	0.152944	0.427016	-0.0642346	0.130507	0.852187
2.292__219.11475__N-ACETYLSEROTONIN__HMDB0001238	1.30261	1.31907	0.939593	1.41808	1.35548	1.31907	1.49349	0.915081	1.04598	1.21054	1.62061	1.48317	0.920604	1.16349	1.37678	0.95246	1.40004	1.27683	1.11257	1.01497	1.10837	0.742127	1.20251	1.38438	0.330838	1.47252	0.872625	1.17127	1.21211	0.940649	1.19808	1.0646	0.869592	1.31006	0.26568	1.00945	0.848666	1.08614	1.04092	1.25992	1.30066	0.71099	1.1225	1.24643	0.927872	1.4117	1.22395	1.18864	0.850414
2.075__219.13167__Unknown	-0.154942	-0.246383	0.115187	0.263199	-0.0506738	0.00701894	0.473352	0.047092	0.244754	0.226197	-0.355597	0.1903	-0.276908	-0.0995153	0.213367	0.161898	-0.27088	-0.515218	-0.761909	-0.0077066	2.00006	0.314969	0.0628317	0.155365	-0.139189	0.17834	0.24559	0.202683	-0.222858	0.165738	0.10227	-0.139189	0.294348	0.0829383	0.065219	0.358123	0.120196	0.383568	0.364713	-0.0732587	0.21934	0.229482	0.0961048	0.38823	0.451842	-0.2957	-0.0693515	0.134532	0.334258
1.892__220.06264__w/o MS2:MMV676524	0.922557	0.870555	0.558138	0.604513	0.663854	0.619115	0.796976	1.12566	1.04443	0.557197	1.08614	0.483115	1.2747	1.1873	0.842513	1.77995	0.669808	1.21054	0.681184	0.155734	-0.331787	0.925265	0.696605	-0.642464	0.720657	0.422156	2.09693	0.984965	0.370761	0.875942	0.77216	0.288365	0.890894	0.45923	0.329939	1.18191	0.812374	0.548469	0.666841	0.920604	0.599365	1.14676	1.44385	0.627217	0.709204	0.38936	0.914537	1.27856	0.606567
2.279__220.09752__Unknown	1.0655	1.16062	0.736849	1.27176	1.13836	1.20569	1.26328	0.71275	0.837238	1.11815	1.39089	1.29464	0.756776	0.979715	1.18864	0.797793	1.16223	1.15242	0.87947	0.862263	0.493425	0.527841	1.04697	1.18381	0.28328	1.29868	0.69254	1.06934	1.11815	0.722021	1.0138	0.891825	0.692743	1.07215	-0.462254	0.912444	0.628763	0.818699	0.864637	1.07215	0.846093	0.523499	0.694055	1.08936	0.668075	1.23779	1.16223	1.00488	0.742932
1.277__220.11697__w/o MS2:D-PANTOTHENIC ACID	-0.294435	-0.367294	-0.182406	-0.369239	-0.0948961	-0.070823	0.0347031	0.81386	-0.396343	1.05991	-1.31311	-0.563792	-0.189332	-0.708141	0.855966	-0.742393	-0.471808	-0.319453	-0.791943	-0.408038	-1.15221	0.487086	-0.525567	0.853216	-0.357292	-0.656641	-0.871471	-0.479797	-0.550512	-0.560483	0.946341	-0.196026	-0.100995	0.983646	-0.161641	0.629853	-0.573693	0.106728	1.24344	1.11	-0.17368	-1.03293	-0.16403	-0.389803	0.290275	-0.362133	-0.785916	1.21686	0.12002
1.996__220.11707__PANTOTHENATE__HMDB0000210	1.66477	0.459957	0.835823	1.80198	1.35548	1.22072	2.09693	1.02999	1.80198	1.70424	1.36631	1.46648	2.6314	1.8686	1.81205	1.07341	1.42705	0.544091	1.5205	1.87276	0.951279	1.65383	1.0904	1.5205	1.01853	0.702028	2.23823	1.71834	1.08367	0.792557	1.47252	0.925265	1.16062	1.84715	1.09619	1.66777	1.44665	1.85744	1.17721	0.791597	1.09838	0.430122	1.08083	1.06335	0.695184	1.40004	2.13123	2.32799	2.22933
2.395__220.13655__w/o MS2:2-dimethylaminoethyl cinnamate	0.688589	0.585863	-0.140756	0.341298	0.796976	0.301404	0.593425	-0.159036	0.289253	0.0987291	0.796325	0.7809	-0.051937	0.688174	0.77216	0.261937	0.493959	0.800434	0.935972	-0.0968675	0.979715	0.518867	0.832284	0.692743	0.85434	0.984965	0.0577854	0.800434	-0.313013	0.00229676	0.233417	0.31575	0.989066	0.886016	0.0177701	0.612418	0.245916	1.06055	0.152343	0.723779	-0.383173	0.41694	0.372674	1.08614	0.163133	0.986035	-0.114951	-0.28192	0.208098
0.437__220.93405__w/o MS2:Sorbitol	0.36425	-0.477259	0.332611	-0.529915	-0.407504	0.0631686	-0.0388625	0.513691	0.54179	0.573017	0.152644	0.371114	0.0859423	0.0181153	-0.0717769	0.267505	0.592158	0.0466738	0.214747	0.836247	0.40107	0.0605473	-0.47418	0.0190779	0.396025	0.149433	0.556859	0.0543808	0.664459	0.456012	0.127093	0.503031	-0.00616919	0.412338	0.454922	0.292074	0.274187	-0.0171046	0.803082	0.419285	0.0946629	0.748745	-0.019613	-0.0889768	0.39205	0.444464	0.529602	0.415173	0.0955272
0.494__221.04166__Unknown	-0.127698	1.01853	0.5336	-0.529915	0.384611	0.0683977	0.736849	1.99447	1.14275	1.21873	0.241974	0.0102203	0.71306	0.73523	0.896028	1.00399	0.761265	0.267791	0.159401	0.563712	0.16946	1.02275	-0.190806	0.690094	-0.13541	-0.0222052	1.59118	1.38246	0.555777	0.661391	1.3805	0.521229	0.681855	0.0806495	1.53151	0.71386	0.799525	-0.00182954	1.00399	0.942621	0.912975	0.292708	1.00096	0.0423848	0.0265191	0.680629	0.398803	1.22395	0.437379
2.222__221.04189__w/o MS2:2-Hydroxy-3,4-Dimethoxybenzoic Acid	0.0983482	0.692743	0.340119	-0.0218927	-0.143191	-0.647632	-0.668072	-0.785916	-0.363398	0.335012	-0.169951	-0.145366	-0.163504	-0.364782	0.0614312	-0.266916	-0.316322	-0.446254	-0.103326	0.299006	-0.25638	-0.884928	-0.272125	-0.286933	-0.807891	-0.450582	0.0743736	-0.116701	-0.168651	-0.429134	-0.39411	-0.12742	-0.13541	-0.00240579	-0.450087	-0.175181	-0.413023	-0.254976	-0.386178	-0.0146745	-1.29647	0.120371	-0.536619	-0.601055	-0.0919771	-0.171939	-0.544624	0.0382574	-0.409982
1.939__221.18462__w/o MS2:(1R,4R,6R,10S)-4,12,12-trimethyl-9-methylene-5-oxatricyclo[8.2.0.0~4,6~]dodecane	0.391751	-0.0713176	2.81474	0.463225	0.372411	0.194886	0.340714	0.55639	0.77395	0.781482	0.354887	0.600367	0.651056	0.226416	0.105983	0.373837	0.674667	0.527841	0.394256	0.623956	0.101738	2.19401	1.12566	0.655963	-0.553884	0.0628317	0.431256	0.104609	0.970121	0.594	0.430658	0.532866	0.575512	0.500833	0.28396	0.413519	0.54008	0.180215	0.737664	0.366027	0.278429	0.341006	0.232884	0.298184	0.709204	0.481411	0.591527	0.567535	0.105228
2.19__221.9883__w/o MS2:HISTAMINE DIHYDROCHLORIDE	0.0829383	0.109553	0.173574	-0.0440967	0.132536	0.728565	-0.198493	-0.841079	0.22431	0.270904	0.313715	0.246499	0.100079	0.159401	-0.0222052	0.157949	-0.0437095	0.14322	-0.560483	0.114686	0.55773	-0.328123	0.275728	-0.686924	0.0241093	-0.0470245	-0.0352769	0.211303	-0.191204	0.187381	0.246757	0.273923	0.263452	-0.0138607	0.581119	0.0898806	0.161898	0.325233	-0.0430837	-0.227535	0.022274	0.293355	0.201584	-0.206256	0.145262	0.346458	-0.311594	-0.0613784	-0.183834
2.217__222.02428__w/o MS2:quinmerac	0.0791097	-0.413023	0.257483	0.0389138	0.148027	-0.0460257	-0.139189	-0.0208368	-0.655215	0.257987	0.35054	0.25288	0.114956	0.171055	0.0541461	0.184333	-0.0437095	-1.03967	-0.416588	0.15819	-0.120367	-0.31418	0.285096	0.630596	0.0589127	0.0165645	-0.0225042	0.208612	-0.195844	0.206454	0.248878	0.285776	0.251999	0.00449988	-0.0318393	0.106255	0.1815	0.31879	0.142613	-0.166739	0.0354588	0.265404	0.244914	-0.16253	0.206454	0.363956	-0.317578	0.047401	0.760845
0.483__222.8886__Unknown	0.583322	-0.676675	-0.450087	-1.10381	-1.27806	-0.583361	0.356505	0.858846	0.566509	0.4649	0.090856	0.771368	-1.05727	0.589615	-0.489148	0.715596	0.128824	-0.0526284	-0.159382	0.640063	0.0737385	0.946341	0.0142923	-0.124506	-0.32574	0.0382574	0.792557	0.0758272	0.44174	0.989563	0.293734	0.79824	-0.321066	1.03055	0.748392	0.455297	1.15242	-0.126401	1.00828	0.402951	0.365355	1.1154	0.646634	-0.211207	0.511413	0.0546154	0.384884	0.736107	0.477704
0.418__222.94052__Unknown	0.572	0.520651	0.453093	0.786906	-0.449593	0.43288	0.190635	0.603661	0.250204	0.270904	-0.0254247	-0.373138	0.649169	0.0337869	0.328453	-0.577052	-0.198493	0.0264337	0.510599	-0.579082	0.0332157	0.401998	0.513099	0.0508185	-0.00724474	0.273923	0.168471	0.572311	-0.348211	-0.047907	0.506473	0.327722	-0.0320547	-0.32574	0.597987	-0.721661	0.20433	-0.0498211	0.343154	0.601901	0.482081	0.166808	0.325233	0.355162	-0.282859	0.189964	0.149912	0.489125	0.451295
0.486__222.98602__Unknown	-0.101282	0.680041	0.419053	0.76729	0.974632	0.323975	0.027886	-0.0826353	0.16869	0.316789	0.649888	0.218548	0.392831	-0.204612	0.617396	-0.309027	0.62366	0.0617099	0.574708	-0.039412	0.0195098	-0.249756	0.76856	-0.12742	-0.128323	0.312619	-0.438615	0.791225	0.522593	-0.175181	0.29532	-0.0647556	0.578661	-0.377528	-0.0208368	0.139645	-0.165236	0.704914	-0.0666159	-0.0910898	0.215246	-0.633218	0.0284928	0.615883	0.0234921	0.323046	-0.0279729	-0.645246	0.329701
0.951__222.99211__w/o MS2:Acetazolamide	0.234896	-0.0146745	0.149242	0.341298	0.25288	0.301404	0.0717755	0.31879	0.189729	0.702777	0.155365	0.523827	0.409657	0.237408	0.0701573	-0.169951	0.62086	0.0802683	0.33584	-0.0570721	0.0332157	0.0814832	-0.0831196	0.0898806	0.0683977	0.000894391	-0.174072	0.214063	0.427828	-0.070823	-0.0953273	-0.0491287	0.560161	0.174107	0.352994	0.0109489	0.294714	0.0740742	0.111412	0.0177701	0.421293	0.352562	0.183227	-0.116434	0.145262	0.405165	0.272904	-0.113453	0.199522
1.322__223.01381__w/o MS2:(7R,8R)-7,8-dihydroxy-3,5,7-trimethyl-8H-isochromen-6-one	0.567273	0.559455	-0.287708	0.419053	0.312619	-0.601055	0.134736	0.175314	-1.27806	-0.0345892	0.421293	0.0543808	-0.842933	-0.556575	0.43288	-0.356796	-0.449593	0.138537	0.455671	-0.29883	-0.374562	0.436835	0.951279	0.721286	0.47732	0.413247	-0.644412	-0.895752	-1.05589	-0.1684	0.421523	-0.500491	-0.578415	-0.724687	-0.601247	0.138207	-0.522677	-0.130072	-0.0801976	0.437107	0.105605	-0.337338	-0.938597	0.0417279	-0.0661902	0.38823	-0.0373393	-0.681601	-0.826014
0.453__223.0242__Unknown	-0.537816	0.428375	0.204501	0.95246	0.731713	0.189055	-0.223583	0.6722	0.0354588	0.17436	0.17646	-0.373138	0.457349	-0.238098	0.129897	0.0447564	0.0225594	0.65824	0.0773852	-0.0834224	0.280228	-1.06814	0.317118	0.603661	-0.539872	-0.475044	0.448173	0.377329	-0.0683743	-0.359605	0.166061	-0.439432	1.36193	-0.138119	0.560161	0.906181	-0.228592	0.596325	0.0890187	-0.0575638	0.419884	-0.745597	-0.107875	0.399288	-0.223997	0.160882	-0.146112	0.216855	0.0913214
0.822__223.11884__w/o MS2:7-propyltheophylline	-0.601247	-0.0422894	-0.00240579	-0.222148	0.0983482	-1.10428	-0.368364	0.0365856	-0.976526	-0.398846	-0.227535	-0.23236	-0.434247	-0.141088	-0.366709	-0.389116	-0.155664	-0.319453	0.0517975	-0.408038	-0.154942	-0.253611	0.503308	0.193296	-0.0135903	0.266202	-0.349748	0.122033	-0.550512	-0.334595	-0.267531	-0.225027	0.212623	-0.393368	-0.601247	-0.371317	-0.230807	0.467453	-0.127698	-0.101988	-0.10056	0.17834	-0.362765	0.322152	-0.614324	-0.0382675	-0.769153	-0.302104	-0.182406
0.413__223.99004__w/o MS2:1-(4-fluorophenyl)isoquinoline	0.957511	0.793194	0.813137	1.03932	-0.0751703	0.812374	0.567535	0.964438	0.454399	0.766475	0.567796	0.0631686	1.01757	0.362916	0.778198	-0.383898	0.496764	0.472227	0.971256	0.0699204	0.46289	0.762852	0.773611	0.419516	0.396614	0.684037	0.728939	0.900903	-0.0809317	0.225653	0.914537	0.858351	0.437912	0.124434	0.941188	-0.217058	0.623056	0.346931	0.915625	0.930272	0.837238	0.496431	0.778198	0.800434	-0.297363	0.819711	0.702777	0.927433	0.905141
1.901__224.0845__w/o MS2:(1S,2S)-2-(methylamino)-1-phenylpropan-1-ol hydrochloride	0.396883	-0.185564	0.132308	0.548469	0.588327	0.350822	0.387393	0.594251	0.604513	0.509363	0.674997	0.441379	0.465206	0.555777	0.513691	0.431594	0.601663	0.450824	0.487377	0.377726	0.305631	0.384884	0.788468	0.489996	0.221538	0.827581	0.118481	0.778434	0.595822	0.540646	0.704914	0.725711	0.644797	0.596325	0.0699204	0.556521	1.04092	0.650841	1.49074	0.844295	0.601663	0.662369	0.471146	0.856413	0.35237	0.514539	0.36425	0.562464	0.011872
2.092__224.13841__w/o MS2:(4S,5Z,6S)-4-(2-methoxy-2-oxoethyl)-5-[2-[(E)-3-phenylprop-2-enoyl]oxyethylidene]-6-[(2S,3R,4S,5S,6R)-3,4,5-trihydroxy-6-(hydroxymethyl)oxan-2-yl]oxy-4H-pyran-3-carboxylic acid	-0.392408	0.0142923	-0.518942	0.0153483	-0.0889768	0.155115	-0.21887	-0.551447	-0.50521	0.00161425	-0.120367	-0.524529	0.213043	0.179414	0.371114	0.0559027	-0.553333	-0.253611	-0.468656	0.14322	0.376517	-0.479797	-0.0250033	-0.343229	-0.128323	-0.0617855	-0.115696	0.0798929	-0.636945	-0.047907	-0.257101	0.244595	-0.229423	0.325233	-0.547963	0.172955	-0.322103	-0.127976	-0.0109392	0.00125447	0.145578	-0.273262	-0.10056	-0.0963129	-0.596223	-0.239208	-0.416588	0.0181153	0.160369
0.479__224.86575__Unknown	0.177962	-1.29886	-0.910563	-1.0057	-1.27806	-1.20137	-0.195844	0.559993	0.0879185	0.00367357	-0.169951	0.39076	-1.11902	0.16946	-1.04298	0.50048	0.0153483	-1.35468	-0.487876	0.0777033	-0.511032	0.550849	-0.715435	-0.655215	-0.520277	-0.199097	0.346458	-0.256741	-0.143191	0.55773	-0.182406	0.375564	-0.874859	0.688174	0.391751	0.0423848	0.666526	-0.535426	0.583605	0.0758272	0.031273	0.710207	0.287099	-0.745597	0.136221	-0.526315	0.0382574	0.134532	0.0347031
2.175__225.06685__w/o MS2:phenazine-1-carboxylic acid	0.20317	1.15242	-0.268781	0.317641	0.11964	1.26328	0.39259	-0.486994	0.334258	0.446072	0.0120932	-0.00919043	0.493661	0.317835	0.268075	0.382723	0.0879185	-0.327367	-0.403691	0.0617099	1.63061	0.375324	0.0816693	-0.244904	0.1903	0.145771	0.439748	0.250476	0.333995	0.0854373	0.0505202	-0.16298	0.451569	0.232	1.99447	0.558545	0.232193	0.0890187	-0.00512927	0.0963607	0.020225	0.435515	-0.00182954	-0.0343115	0.320124	-0.0624279	-0.311594	-0.00998278	0.328453
2.285__225.06967__w/o MS2:vasicinone	0.705876	0.129897	0.702403	0.700093	0.821259	0.605835	0.77216	0.546747	0.715207	1.11976	0.802223	1.10721	0.689004	0.705539	0.766475	0.702028	1.00399	0.857855	0.710207	0.868372	-0.057072	0.401998	0.588921	0.568507	0.136221	0.423887	0.663854	0.823964	1.13394	0.797793	0.88375	0.755175	0.808211	0.897914	0.0626662	0.769813	0.61292	0.729314	0.877254	0.82656	0.403097	0.53705	0.308985	0.720657	0.756256	0.965939	0.877723	0.935972	0.589269
1.912__225.06998__w/o MS2:Sinapic acid	0.133646	0.905141	-0.295167	0.249632	0.0843216	1.15943	-0.0652599	0.177962	0.378444	0.279012	-0.10056	0.160882	0.358415	-0.159932	0.257257	-0.00210289	0.199522	0.152644	0.0773852	0.109748	1.65383	0.210909	0.194208	-0.290838	1.18381	0.183227	0.0705534	0.0466738	0.445806	0.111762	0.158781	0.0974084	0.317641	0.204913	1.69531	0.289015	0.414048	-0.104952	0.579797	0.238154	-0.00697629	0.379332	0.10925	0.535361	0.262202	-0.0181618	-0.019613	0.465511	-0.248543
2.201__225.09869__Unknown	0.210204	0.981426	0.788468	0.350258	0.288776	1.07849	0.50716	-0.457663	0.0843216	0.382323	-0.0215805	1.13727	0.420802	0.478932	0.705226	0.310832	0.877723	-0.235603	-0.351493	0.784731	1.54017	1.7005	0.437379	0.700093	0.247118	0.561629	0.448173	0.39205	0.0291991	1.30822	-0.158301	0.151036	0.410771	1.18549	2.34153	0.757295	0.398536	0.118481	0.0218233	0.900903	-0.112031	0.227866	0.417629	0.234896	0.310173	0.187819	-0.182406	0.897452	0.394256
2.026__225.09895__w/o MS2:CARNOSINE	0.540646	0.50716	-0.268781	0.0712162	-0.119059	0.125895	-0.0939702	-0.361622	-0.727337	-0.0929189	-0.163504	0.0961048	-0.0693515	-0.123606	0.163918	-0.0563871	-0.198493	-0.34556	0.0337869	-0.0834224	-0.41515	-0.214055	0.221856	-0.0225042	0.0520327	0.215246	-0.247382	-0.0537757	-0.272479	-0.339757	-0.158301	0.0105848	0.00883195	-0.0283316	1.94748	0.377726	0.443133	0.0683977	0.454052	0.0649535	-0.00697629	-0.535426	-0.455615	0.494885	-0.135048	-0.00512927	-0.553333	-0.176104	-0.149305
2.342__225.10806__SEBACATE__HMDB0000792	0.918748	-0.276216	0.748745	0.99277	0.825648	-0.188481	1.18013	1.17127	0.455671	0.619115	0.823964	1.10406	0.95086	1.23038	1.09547	0.77012	0.781482	0.186395	0.882725	0.188357	1.10471	1.68817	1.05064	0.946831	1.20745	0.945316	0.194208	1.25277	0.572311	1.30622	1.42564	1.09957	1.1154	1.13127	0.880696	1.44385	1.57005	0.908822	1.13582	0.997343	0.666163	0.695985	0.873956	0.967775	1.71489	0.884887	0.791597	0.627915	1.02933
0.416__225.98891__w/o MS2:Acyclovir	0.461738	0.38823	0.38823	0.587759	-0.654565	0.361034	0.0605473	0.328651	-0.227139	0.215433	0.00229676	-0.589635	0.515621	-0.219335	0.180832	-1.35209	-0.0567294	-0.144088	0.445426	-0.610333	-0.0680107	0.228455	0.298438	-0.0440967	-0.341499	0.22431	0.260349	0.345144	-1.05589	-0.274925	0.228685	0.306058	0.071483	-0.360785	0.512792	-0.910563	0.0739064	-0.120367	0.345922	0.420212	0.328211	-0.0666159	0.185046	0.275913	-0.747507	0.22683	0.144733	0.352562	0.274814
2.307__226.09628__w/o MS2:triacanthine	-0.257411	0.11926	0.196218	0.157199	0.448173	0.163133	0.0605473	-0.0175446	2.43627	0.4174	0.334258	0.997343	-0.0230531	0.724841	0.612018	0.0158367	0.114417	-0.300369	0.0773852	-0.0968675	0.64751	0.816497	0.809953	0.55639	0.847808	0.0904076	-0.104549	0.543276	0.460601	0.371114	0.539438	0.417629	0.990547	0.301404	0.288365	0.561925	0.663854	0.594251	0.430658	0.224538	-0.103326	0.392831	-0.383898	1.00488	0.688174	0.220747	0.206891	0.189275	0.0766586
1.896__226.11792__w/o MS2:Kynurenine	0.293355	0.297391	0.966375	1.09547	0.539438	0.516909	0.675359	0.950441	0.718193	0.555164	0.404469	0.326808	0.754005	0.882725	0.792875	0.482306	0.437646	0.811281	0.821891	0.821891	0.5336	0.987313	0.390265	0.321885	0.561629	0.790159	0.514846	0.370985	0.936902	0.970121	0.741323	0.619789	1.05368	0.699286	0.381611	1.1873	1.18976	0.368428	0.894401	0.987313	0.896029	0.430122	1.00298	0.5336	0.545949	0.549135	0.817742	1.48559	1.23779
1.823__226.1546__Unknown	-0.811991	0.209245	0.215246	0.3148	0.0150947	0.125895	0.279452	0.51864	-0.938597	0.388527	-0.0349329	-0.524529	0.20317	0.689004	0.0156017	0.659275	-0.553333	0.597713	0.20433	0.0570982	-0.187285	0.103366	0.168471	-0.0826353	-0.147625	0.271223	-0.145366	0.261349	-0.494919	0.365355	0.180002	0.409657	-0.0768812	0.399046	-0.0794196	0.11342	0.889818	0.100882	0.183818	0.0520328	0.0913214	0.114956	0.388527	-0.233966	-0.0963129	-0.034034	0.580753	0.622026	0.806553
0.447__226.95029__w/o MS2:S-Adenosyl-L-methionine	1.30822	-0.338688	0.902517	-0.484545	-0.0633303	0.350822	1.38438	1.71489	1.77521	1.61424	0.834445	1.83498	0.209566	1.43639	0.271583	1.96787	1.01757	0.246757	0.154612	1.69531	1.33619	1.71489	-0.52811	0.603661	1.17012	0.749826	1.62061	0.683267	1.56121	1.99447	1.07849	1.6172	-0.131117	2.42276	1.74242	1.61424	1.99447	0.67374	2.27151	1.22882	0.986035	2.12145	1.49074	0.0963607	1.82113	0.933009	1.16062	1.57605	1.1112
2.373__226.96715__Unknown	1.24781	0.777404	0.618755	1.57005	1.40004	0.956673	1.40721	0.633079	0.248878	1.73099	1.75287	1.91536	-0.319039	0.16656	1.01965	0.980186	1.78779	1.07215	0.752739	0.698234	1.28207	-0.0345892	0.912444	1.18864	-0.807891	0.931976	0.532554	1.30622	1.11257	1.02175	1.38438	1.15242	1.35238	1.37281	0.554451	0.92154	-0.522677	1.00399	1.29634	1.00096	1.42423	0.134939	1.04598	0.579026	1.37678	1.79254	1.00399	0.561629	0.87947
2.164__227.02225__w/o MS2:2-[[(Guanidino) (imino)methyl]sulfanyl]ethanesulfonic Acid	0.720153	-0.0910898	0.0619884	0.570796	0.580753	0.0822111	0.821259	0.01402	0.697837	0.988569	0.64291	0.64291	0.369256	0.737664	0.490417	0.541429	0.35237	0.300881	0.52301	-1.00023	0.29739	0.311989	0.867968	0.258745	0.933963	0.503308	0.71306	0.743854	0.169609	0.570138	0.364713	0.411001	0.733427	0.866071	0.488568	0.605835	0.306059	0.676317	0.154612	0.565512	-0.335109	0.727012	0.463225	0.868775	0.810856	0.590431	0.0213721	-0.276216	0.201265
2.455__227.061__Unknown	-0.0464791	0.129897	0.255569	0.878549	0.220747	-0.293635	0.974131	1.00585	1.45701	0.723436	0.349374	0.281667	1.04337	0.574408	0.419516	1.10837	0.750124	-0.0683743	0.175314	0.904057	0.216233	0.43288	-0.21887	0.44285	1.60429	0.475148	0.626586	0.402623	0.487086	0.5392	0.687391	0.466838	0.213367	1.16453	1.30449	1.04092	0.384884	-0.381015	1.4881	0.282578	0.0238008	0.424164	0.821891	-0.148701	1.33791	0.554111	1.0311	1.18549	0.371489
0.585__227.06239__w/o MS2:3-Nitrotyrosine	-0.601247	0.0818553	-0.230807	0.0244608	0.00125447	0.266202	-0.907286	0.269554	0.335224	-0.268156	-0.157912	-0.152375	0.401399	0.128271	-0.206256	-0.195096	-0.161641	0.251999	-0.147257	0.20433	0.12626	0.490417	-0.362133	-0.0907676	0.0771638	0.174107	0.214063	-0.0837254	-0.119948	-0.014949	0.114059	0.206672	-0.703111	-0.279706	0.483713	0.404817	0.889034	-0.572841	-0.040553	-0.31418	0.21934	-0.0422894	0.0210575	0.000894391	-0.214055	-0.105962	0.307556	0.739708	0.303007
1.38__227.07779__w/o MS2:TRYPTOPHAN	0.754428	-0.194339	-0.167911	0.612669	-0.457663	-0.234722	0.439297	0.3348	-0.609065	0.431946	-0.486114	0.0961048	-0.30358	-0.267531	0.700867	-0.0831196	-0.211866	0.186395	-0.0670394	-0.559821	-0.0824316	0.686747	1.36193	0.966812	0.70048	0.772539	-0.456405	-0.389803	-0.255273	0.136221	0.639401	-0.284102	-0.167422	-0.479103	-1.05814	0.382323	-0.141419	-0.0756881	0.163584	0.726449	0.362916	-0.263615	-0.599896	0.371114	0.139308	0.73523	-0.848874	-0.629758	-0.252613
1.981__227.10139__Unknown	0.910565	0.445426	1.23326	1.18381	0.996087	0.906181	1.43188	1.44893	1.0529	1.93541	1.08083	0.810856	1.3953	1.81602	2.07884	1.69531	0.959786	0.717913	1.0904	1.54795	0.559086	1.11693	1.02532	0.965939	-0.204079	1.21396	1.64518	1.43639	0.592764	1.43639	1.98772	2.04032	1.15636	2.04032	1.05064	1.75751	1.60849	1.24426	1.16527	1.28207	1.2861	1.13061	2.60279	1.00192	1.15363	1.02175	1.57276	2.11307	1.8778
2.141__227.10376__w/o MS2:2',3'-Dideoxythymidine	-0.00210289	-0.0563871	0.163918	0.312945	0.480245	-0.309934	0.198014	1.45143	-0.161861	-0.149738	0.0876445	0.215433	0.260159	0.195439	0.622026	0.290021	0.161555	0.17834	0.225977	0.202683	0.483115	-0.373515	0.300881	0.323367	0.28608	0.264661	0.1815	0.400537	0.0410733	0.232193	0.250476	0.152644	0.554451	0.270904	-0.0482436	0.327722	0.414048	0.134939	0.279945	0.0726054	0.101738	-0.116701	-0.047907	0.204501	0.235402	0.292074	-0.237317	0.0856899	0.1903
0.527__227.12386__CARNOSINE__HMDB0000033	0.799525	1.11	0.71275	1.01497	0.849478	1.10721	1.00488	0.774288	0.983646	0.857358	0.848666	0.677098	1.39287	0.960934	0.83382	0.741323	0.768172	1.56661	1.09272	1.67809	1.15363	0.666526	1.25992	0.970121	1.23447	0.56306	1.06807	0.873112	1.00144	0.781876	1.22072	1.00096	0.720657	0.428375	0.663854	0.9019	0.993817	0.791225	0.944199	0.880696	1.1756	0.489996	0.661131	1.52315	1.37281	1.28041	1.08083	1.23038	0.923612
2.43__227.12866__w/o MS2:L-Carnosine	1.1912	0.0896076	0.747526	1.13582	1.57005	-0.331787	1.33457	1.09272	0.613233	0.652333	1.3975	1.32259	6.14286e-05	1.40004	1.37007	2.02091	1.02275	1.30622	0.755175	1.1112	0.719756	1.26328	1.60429	1.31373	1.21943	1.09422	1.33254	1.36193	0.906181	1.12777	1.03161	1.07849	1.39287	0.657904	0.617998	1.45476	1.48317	1.70749	0.709204	1.00707	1.18191	1.08699	0.788468	1.5149	1.46021	1.31907	0.50716	0.807847	1.38646
1.364__227.13786__Unknown	-0.257411	-0.039412	-0.275353	0.0668031	0.0773852	-0.0948961	-0.133118	-0.00344918	-0.0861862	0.320124	-0.15017	-0.133535	-0.140756	0.076101	-0.0199572	0.477895	-0.297917	-0.00344918	-0.0834224	0.140242	-0.555067	-0.0837254	-0.0732587	-0.0103515	0.00934705	0.106929	-0.0453347	0.295079	-1.05589	-0.097564	-0.0506738	0.208612	0.164151	0.298438	-0.344025	0.469502	-0.225027	0.0580837	-0.228592	-0.0279729	0.712441	-0.222548	-0.0178531	-0.0275383	-0.0776553	-0.0743937	-0.29883	0.047401	0.104004
2.323__227.13927__w/o MS2:NCGC00380138-01!	0.516146	-0.0125332	0.1294	0.265404	0.527201	0.630596	0.594551	0.323975	0.186582	0.501185	0.765727	0.690094	0.408478	0.569838	0.723436	0.210909	0.375021	0.344916	0.424164	0.24732	0.369256	0.872137	0.770426	0.240911	0.654726	0.642274	0.0530153	0.390265	0.0816693	0.761265	0.634521	0.612018	0.824924	0.740473	-0.141419	0.79479	0.600698	0.736107	0.488837	0.549135	0.131672	0.702028	-0.0946364	0.844295	0.704914	0.305415	0.690655	-0.0258765	0.761864
0.527__227.172__w/o MS2:4,4'-Methylenebis(2-methylaniline)	-1.14378	-1.26579	2.07884	-0.989025	-1.09299	-0.879035	-1.3426	-1.35317	-1.27806	-1.3179	-1.31311	-1.07195	-1.19716	-0.802959	-1.19785	-0.774638	-0.829715	-1.20801	-1.28427	-0.668072	-0.710345	0.841661	-0.450913	-1.25978	-0.807891	-1.15798	-0.9065	-0.727723	-0.755016	-0.722858	-1.2106	-0.832021	-0.990626	-0.774153	-0.639905	-1.26979	-0.760698	-1.13925	0.0917863	-0.757864	-1.04088	-1.34081	-1.14923	-0.710345	-0.993885	-0.771783	-1.25978	-1.06525	-1.04298
1.581__227.99689__w/o MS2:2'-Deoxycytidine	-0.0503526	0.373238	-1.01548	0.143933	-1.12952	0.0228447	-0.270158	-0.721661	-0.525567	-0.176806	-0.105355	-1.14034	0.0528154	-0.438615	0.0987291	-1.05641	0.130507	0.649528	0.406671	-0.000810193	-0.846382	-1.09423	-0.135661	0.1853	-0.477259	0.189729	-0.744613	-0.0732587	-0.154942	-0.909873	0.358415	-0.464751	0.195755	-0.274497	-1.11499	-1.3167	-0.816627	0.0515622	-1.14768	-0.00558293	-0.17063	-1.09351	-0.620906	0.163483	-0.614324	0.0546154	0.2437	-0.981059	-0.708141
0.568__228.07224__DEOXYCYTIDINE__HMDB0000014	-0.105355	0.339446	-0.0296308	-0.284919	-0.0534011	-0.0379554	-0.559821	-0.30423	-0.476469	-0.895752	-0.282137	-0.483016	0.171255	-0.119948	-0.243807	-0.850325	-0.18913	0.149672	-0.0116947	-0.0250033	-0.154942	-0.149738	-0.272125	0.0856899	-0.349054	-0.500661	-0.136023	-0.200221	-0.154942	-0.710345	-0.193587	-0.400415	-0.458254	-0.414019	-0.0103515	0.11017	-0.0666159	-0.296798	-0.228592	-0.241213	-0.183137	-0.309027	-0.504671	0.0131638	-1.254	0.249331	0.0213721	0.400741	0.597987
1.291__228.07381__Unknown	-1.23799	-0.909873	-1.23458	0.0743736	-0.852786	-1.03065	-0.625605	-1.04626	-0.655215	-1.3179	-1.06239	-0.798857	-1.05727	-1.10381	-0.339222	-0.466565	-1.29886	-1.2714	-0.918905	0.270255	0.511987	-1.04626	0.384179	-1.01349	-0.73109	-0.958199	-1.08858	-1.30283	-1.05589	0.56121	-1.06951	0.0598031	1.3644	-0.197781	-1.20561	-1.09351	-0.994889	-0.926477	-1.14768	-1.12474	-0.28192	-1.19051	-1.05641	-0.770283	0.370761	-0.917611	-0.912905	2.93877	-0.31418
0.975__228.08739__w/o MS2:Benz[a]anthracene	-0.356796	0.180832	-0.171092	0.374718	-0.289885	-0.211536	-0.335109	-0.0904457	0.0554453	-0.0345892	-0.312585	-0.377032	-0.276908	-0.29119	-0.00958642	0.948219	-0.167226	-0.188928	-0.324054	-0.391449	-0.450913	-0.167422	-0.081616	0.0913214	-0.0444842	0.204672	-0.312585	-0.211536	-1.05589	-0.529915	0.299006	0.242158	-0.15017	-0.393368	-0.509863	-0.110053	-0.161641	-0.0603968	-0.0722	0.0798929	-0.183137	-0.399479	-0.233966	-0.274925	-0.141419	-0.235603	-0.224511	-0.0688999	0.482958
2.294__228.11111__Unknown	0.0177701	-1.09496	1.1756	-0.000810193	-0.100995	-0.418285	-0.537816	-1.09299	0.416709	-0.487876	0.644797	0.672937	-0.641353	0.402295	0.575792	-0.56462	-0.165236	-0.382764	0.338292	-0.653306	2.99351	1.13319	0.585098	0.152944	1.12566	0.400333	-0.85178	-0.204612	-0.576356	0.499214	-0.335819	0.0307961	0.875014	-0.370115	-1.04208	0.151036	0.0423848	0.786906	-0.632405	0.217224	-1.27674	0.109943	-0.917611	0.837238	-0.319453	-0.583361	-0.697376	-0.640628	0.0352249
2.21__228.15872__w/o MS2:N-Octanoyl-L-homoserine lactone	-0.0613784	-0.367294	-0.367294	0.261569	0.214063	-1.33541	-0.0230531	-0.541145	-0.85178	-0.324054	0.11314	0.238717	0.385586	-0.243807	0.103366	-0.319453	-0.236536	-0.212742	-0.368122	0.103366	0.650626	-0.360031	0.429256	0.0379278	0.391041	0.495865	0.278817	0.933009	-0.328123	0.177717	0.487086	0.457349	0.151428	0.0548014	-0.43299	0.286383	0.0955272	0.450194	-0.50333	-0.103687	0.152343	-0.15605	-0.0388625	0.295079	0.11742	0.218759	-1.19785	-0.00155637	0.0392406
[truncated: 2,112 more rows]
[truncated: 5 more columns]

## Sheet: NEG_Normed_Logged
#ID	16_K-333	18_K-347	21_K-327	25_K-343	32_K-340	33_K-372	39_K-304	41_K-321	49_K-324	50_K-305	52_K-481	53_K-329	55_K-342	58_K-459	65_K-472	77_K-359	78_K-351	79_K-458	82_K-375	17_K-360	19_K-313	22_K-361	23_K-352	24_K-323	28_K-477	30_K-478	31_K-326	34_K-298	35_K-294	36_K-311	38_K-337	40_K-354	42_K-297	43_K-295	44_K-457	45_K-482	47_K-308	54_K-299	56_K-302	57_K-365	60_K-470	61_K-480	64_K-461	69_K-306	71_K-303	72_K-369	73_K-370	74_K-301	75_K-331
[truncated: 2,549 more rows]
[truncated: 5 more columns]
